# Supplementary material for: Single-cell profiling aligns CD56bright and cytomegalovirus-induced adaptive natural killer cells to a naïve-memory relationship
Source: Front Immunol. 2024 Dec 17;15:1499492. doi: 10.3389/fimmu.2024.1499492 (PMC11686228; doi:10.3389/fimmu.2024.1499492)
Supplement: Supplementary Table 1 — DEGs by transcriptional cluster and by comparison. [file Table1.xlsx]

## Sheet: Donor1 Cluster DEGs
	Classic Dim	p value	Score		Adaptive	p value	Score		Bright	p value	Score		Transitional Activation	p value	Score		Central	p value	Score		Type I IFN Stimulated	p value	Score		T-Like	p value	Score
0	XCL1	0	-47.0936		CCL5	0	74.3793		PYHIN1	0	-69.6064		NFKBIA	7.44873e-196	33.7137		XCL1	3.85527e-92	-23.1721		ISG15	1.15575e-112	33.294		IGFBP7	2.63e-208	-31.7901
1	SELL	0	-46.9775		GZMH	0	64.2509		TPT1	0	65.3771		XCL2	9.48143e-157	30.1694		IGFBP4	1.00982e-102	-21.8527		MX1	3.88197e-95	29.0331		RAMP1	8.42711e-118	-26.7652
2	KLRB1	0	44.3236		FCER1G	0	-62.9618		CCL4	0	-63.1761		CD69	7.67096e-124	26.1361		SPINK2	9.35251e-100	-21.8393		XAF1	2.76637e-81	24.8941		TAF2	2.90264e-139	-25.6537
3	CD2	0	-43.029		KLRC1	0	-48.6721		SELL	0	60.1305		FOS	1.48758e-118	26.0467		CAPG	9.02127e-85	-20.8507		IFI6	1.33775e-65	21.3982		CAPG	2.49868e-99	-25.2904
4	CD52	0	-42.8865		XCL1	0	-45.7167		XCL1	0	60.0062		PPP1R15A	8.03332e-111	24.4705		IL7R	2.82416e-77	-20.7176		ISG20	1.1555e-62	20.4918		CYSLTR1	6.43286e-109	-24.7771
5	IL7R	0	-42.4496		GPR183	0	-42.0261		SYNE2	0	-56.0652		RGS1	1.05706e-107	24.4576		MALAT1	5.42211e-71	20.4154		LY6E	1.02584e-54	18.5521		PLA2G6	8.43997e-120	-24.503
6	GPR183	0	-41.8254		C1orf162	0	-40.8859		IL7R	0	55.9328		XCL1	3.4286e-107	24.1927		GPR183	1.27216e-74	-20.2281		EIF2AK2	6.60726e-50	17.511		IFNAR2	4.63745e-127	-24.4402
7	COTL1	0	-40.7114		XCL2	0	-40.8726		MALAT1	0	-51.8208		CD44	1.96426e-109	24.001		COTL1	4.88778e-64	-18.5199		MX2	1.88801e-49	17.4573		DCAF8	2.18351e-122	-23.964
8	GZMK	1.60191e-292	-38.2355		TRBC1	5.25893e-295	40.4742		XCL2	0	49.7139		JUND	7.38508e-108	23.872		TPT1	1.72529e-58	-18.105		BST2	3.50789e-44	15.9877		KIR2DL4	3.99235e-98	-23.8477
9	HLA-DRB1	4.89032e-239	-34.3107		COTL1	0	-40.4276		CCL5	0	-48.8252		JUN	4.9764e-105	23.8428		PYHIN1	6.98531e-53	16.938		HERC5	1.78786e-40	15.2327		ADGRG3	3.81667e-121	-23.8448
10	GNLY	1.73288e-207	-32.722		FOS	0	-39.8264		GZMA	0	-48.5106		TNFAIP3	1.98399e-103	23.4135		GZMK	7.85833e-52	-16.4222		IRF7	3.59974e-40	15.1193		PDE7B	2.88869e-104	-22.9645
11	HLA-DRA	4.94791e-219	-32.7198		RGS1	1.38272e-259	-35.915		GZMH	0	-46.6196		SRGN	5.30603e-105	23.2192		CCL5	7.56251e-51	16.4093		IFI44L	2.12689e-39	14.9611		AAED1	4.78656e-109	-22.5514
12	KLRC2	2.24948e-211	-32.5723		S100A6	6.38903e-235	35.8477		RPLP1	0	45.1722		DUSP1	3.74602e-99	23.1581		SYNE2	2.78167e-48	16.1475		IFITM1	4.89037e-37	14.2746		PDE6G	1.04189e-105	-22.4607
13	VIM	4.50089e-207	-32.0777		FGFBP2	2.37786e-232	35.6456		RPS18	0	45.1701		KLRC1	2.02224e-99	22.9855		TIAM1	3.88496e-53	-15.8688		OAS1	1.84981e-35	13.973		MAP3K1	3.53066e-106	-22.2424
14	CAPG	6.38795e-207	-31.9323		IFITM3	1.66811e-243	-34.8377		COTL1	6.26565e-297	44.2222		FCER1G	1.39308e-96	22.4323		PACSIN1	2.37494e-55	-15.8021		EPSTI1	2.93351e-34	13.6347		L3MBTL2	4.14869e-104	-22.0076
15	HLA-DRB5	1.40944e-196	-30.8624		S100A4	1.8901e-221	34.7962		RPL13	0	43.5272		GPR183	3.55154e-93	22.3687		AFF3	1.8535e-53	-15.7851		SAMD9	2.16318e-32	13.107		PPP1R12B	1.51244e-103	-21.9477
16	MAFF	3.03539e-173	-28.8188		IL7R	2.44756e-243	-34.6089		FCGR3A	0	-43.5243		B2M	2.92286e-93	-21.9403		SPTSSB	1.36682e-50	-15.4096		RNF213	5.23876e-32	12.9546		CLEC11A	2.10741e-101	-21.7432
17	LINC01871	1.31093e-152	-27.324		CD69	4.16694e-220	-34.1248		GNLY	4e-323	42.7259		S100A4	8.59175e-88	-21.0506		PTPRC	3.32281e-43	14.868		PRAG1	5.83497e-38	-12.9542		PIGF	1.76723e-100	-21.6082
18	GZMA	1.646e-151	27.0459		LINC00996	3.21824e-233	-33.8607		RPS2	5.607201e-316	41.8303		CLDND1	2.20556e-84	21.0306		FXYD2	2.41447e-48	-14.7164		KIF1C	1.12729e-37	-12.9018		ICK	3.37373e-99	-21.4644
19	CRTAM	1.28315e-151	-26.9249		KLRC2	1.63261e-206	33.3529		RPS24	1.11965e-305	41.1021		ZFP36	7.41084e-80	20.4648		SELL	1.03862e-41	-14.5412		IFIT3	9.61677e-31	12.7432		TFCP2	1.60866e-97	-21.3568
20	ITGAX	7.47343e-146	-26.2914		HLA-DPB1	7.73736e-204	33.3375		CST7	1.11263e-273	-40.6805		AC020916.1	3.0265e-74	19.3246		RPS27	1.0591e-38	-14.1123		SAMD9L	9.95635e-30	12.4354		MRTO4	1.99207e-97	-21.3025
21	RPS27	1.46002e-138	-26.1664		NFKBIA	1.80403e-205	-33.1864		PPP2R5C	2.01618e-292	-40.2657		COTL1	6.3004e-73	19.3027		GZMA	2.10022e-38	13.8222		BASP1	6.08607e-35	-12.395		ETF1	1.18476e-90	-21.2134
22	MT-ND3	2.43857e-137	-25.9163		BEX4	3.34903e-214	-32.3445		ZEB2	2.68841e-290	-40.114		VIM	8.69912e-71	18.8922		IFNG-AS1	4.579e-42	-13.6769		STAT1	1.40326e-28	12.1487		CNPY4	4.98334e-97	-21.2094
23	PYHIN1	2.64672e-137	25.8628		TNFAIP3	7.27081e-196	-31.9341		GZMK	8.95303e-256	40.05		S100A6	1.4782e-71	-18.815		RORA	8.99034e-37	13.6599		ITGA6	2.53182e-33	-12.088		MOSPD3	1.07259e-96	-21.1719
24	RPS18	1.42242e-129	-25.2139		CXXC5	2.50148e-201	-31.5442		CCL3	0	-39.7575		IFITM2	3.17774e-70	18.5382		CRTAM	9.67391e-38	-13.433		SP100	9.36669e-28	11.882		SPRY2	2.90666e-95	-21.0444
25	ALOX5AP	2.25951e-128	25.1478		MAFF	2.17062e-202	-31.3355		GNG2	1.05668e-306	-39.5921		KLF6	5.96122e-69	18.4401		RPL41	3.28861e-35	-13.3018		PLSCR1	3.21179e-27	11.7837		PELO	4.12239e-95	-20.9889
26	CLIC3	8.72362e-129	25.0009		KLRB1	5.52173e-189	-31.2925		FGFBP2	1.80566e-288	-39.5136		MAFF	1.01921e-65	18.2191		FXYD7	1.28286e-36	-13.174		PARP9	4.69277e-27	11.7403		AHR	4.5039e-88	-20.3837
27	SPINK2	6.07227e-129	-24.7343		SRGN	6.69496e-176	-30.6852		GPR183	1.08616e-251	39.5052		FOSB	9.12269e-62	17.6626		ITGAX	4.54653e-35	-12.9868		TRIM22	5.93341e-27	11.6938		MYC	1.78078e-87	-20.2234
28	RPS2	1.35406e-124	-24.6843		TMIGD2	1.08639e-192	-30.5861		TRBC1	2.76115e-283	-39.3983		LINC00996	6.1397e-61	17.4064		NEAT1	2.17586e-33	12.8346		IFIT1	2.3788e-26	11.5698		PTPA	7.97104e-87	-20.1142
29	CD44	1.62264e-121	-24.2418		IL32	2.64217e-166	29.5335		CD247	3.50857e-261	-39.2508		GZMH	1.28036e-62	-17.363		RPLP1	3.43774e-33	-12.809		ADAR	1.0119e-25	11.3337		TCF4	2.33768e-81	-19.995
30	NCAM1	1.42849e-119	-23.7252		CD52	4.71755e-170	29.5286		RORA	7.2487e-289	-39.0181		SELL	2.95644e-56	16.5401		RPS18	3.05347e-32	-12.5951		GSDMB	2.41547e-29	-11.2954		NUDT16	2.18756e-86	-19.9555
31	CD3E	4.61146e-118	-23.7166		GZMK	2.23413e-173	-28.9478		ALOX5AP	7.85241e-292	-38.7124		IER2	1.04478e-53	16.149		CCL4	8.64842e-32	12.5194		SETMAR	4.11434e-29	-11.2471		TBP	7.90625e-86	-19.8884
32	CCL3	1.57063e-112	23.4632		MALAT1	3.16227e-162	28.4716		TIGIT	1.00828e-292	-38.5727		AC044849.1	1.11029e-53	16.0927		S100A13	2.07059e-33	-12.4061		IFI35	3.91263e-25	11.2021		PPP1R9A	2.44871e-84	-19.8493
33	XCL2	8.25664e-116	-23.4407		DUSP1	4.61914e-163	-28.3347		RPS8	3.58153e-265	37.5095		MALAT1	9.54239e-53	-15.9526		RPL37	4.33315e-31	-12.3518		IFI16	6.01348e-25	11.1027		ARHGEF12	5.04236e-85	-19.789
34	HLA-DPA1	6.24976e-115	-23.3383		ITGAX	1.19785e-161	-27.7628		KLRC1	9.6539e-245	37.4097		STK17A	3.48959e-53	15.9223		RPL34	5.7783e-31	-12.3311		RSAD2	1.40883e-24	11.0749		COTL1	1.97503e-41	-19.6472
35	TLE3	3.82668e-113	-23.0001		CD7	4.78405e-151	-27.7225		IKZF3	6.10549e-281	-37.3847		RASGEF1B	5.14246e-51	15.7493		CD247	3.10287e-31	12.2718		IRF9	5.04405e-24	10.8951		PDK1	4.99488e-83	-19.5505
36	IFITM3	1.086e-111	-22.9385		CAPG	2.66025e-157	-27.3768		RPL10A	5.76275e-262	37.3448		GZMK	1.04059e-50	15.6729		LTB	1.06951e-31	-12.2642		WBP2NL	2.37581e-27	-10.8781		ZNF680	1.09224e-81	-19.3798
37	RPS15A	3.14292e-108	-22.8838		TMSB10	1.52282e-149	27.3001		GLIPR1	1.30496e-268	-37.0317		TXNIP	8.16504e-49	-15.2296		TNFSF9	4.60944e-34	-12.2291		OAS2	1.49796e-23	10.7705		PTTG1IP	2.19765e-79	-19.3594
38	CD247	4.25957e-108	22.6466		PPP1R15A	1.95504e-143	-26.7578		EEF1A1	6.16403e-246	36.8946		SH2D1A	4.4056e-47	15.0006		PPP2R5C	1.03737e-30	12.2214		CCDC138	1.61571e-26	-10.6987		NUP85	1.19461e-80	-19.2788
39	MALAT1	5.1351e-109	22.6294		TPT1	1.6211e-143	-26.7522		CLIC3	2.64544e-248	-36.8781		TCF7	6.509e-47	14.9423		IFITM3	8.26168e-31	-12.1796		AC147651.4	8.68526e-26	-10.5389		MINDY3	8.90115e-81	-19.2643
40	LTB	1.24655e-108	-22.5118		CEBPD	2.69295e-141	-26.1786		RPS5	3.81875e-252	36.5175		FGFBP2	2.62417e-47	-14.9322		ZEB2	1.39952e-28	11.7364		MOCS3	2.14753e-25	-10.4528		MSRA	5.27468e-80	-19.1986
41	RPL10A	1.76402e-104	-22.4252		GSN	5.93873e-143	-26.06		MT-ND3	1.22633e-240	36.3395		IER5	2.01616e-46	14.863		RPL13	1.77558e-28	-11.7316		SP110	3.31249e-22	10.3624		DNPH1	1.15749e-79	-19.156
42	TCF7	4.70902e-104	-22.1494		MFGE8	5.52718e-142	-25.9169		RPS23	9.36393e-248	36.2592		MCUB	3.28821e-46	14.8486		NELL2	5.18842e-31	-11.7185		IFI44	3.20508e-21	10.1079		JMJD8	8.47156e-79	-19.0197
43	RPS29	2.30827e-102	-22.1314		FXYD5	1.69894e-131	-25.4818		RPL18	1.0247e-249	36.1501		JUNB	3.86838e-45	14.6797		SYNE1	2.52261e-28	11.6967		ABCA3	2.00019e-23	-10.0065		TST	7.10124e-78	-18.9216
44	RPL28	4.59969e-99	-21.8325		AHI1	3.21459e-133	-25.2837		EFHD2	9.55939e-239	-35.9307		IL2RB	2.37941e-43	14.2881		RPS3A	2.49913e-28	-11.6957		NARS2	4.23674e-23	-9.93164		AC008555.5	5.16217e-77	-18.788
45	SPTSSB	1.49926e-100	-21.7179		CHST2	2.69926e-133	-25.0987		RPL28	6.99266e-246	35.9302		OTULIN	6.82966e-43	14.2506		FCGR3A	4.14679e-28	11.6361		HACD1	1.10061e-22	-9.83469		SPTSSB	1.06619e-71	-18.7624
46	CRIP1	5.91152e-98	-21.4576		RAMP1	1.2276e-130	-24.8022		RPSA	8.71204e-244	35.7157		MPG	7.65433e-42	14.035		TRIM47	5.53651e-31	-11.6264		AC099568.2	1.90733e-22	-9.77889		S100A13	1.11838e-71	-18.6637
47	RPLP1	4.02387e-96	-21.3709		CYSLTR1	1.27538e-129	-24.7049		LBH	7.32865e-250	-35.5153		YPEL5	2.29671e-41	13.9325		FYN	7.7849e-28	11.5447		OASL	4.85264e-20	9.7417		CD3D	7.57333e-33	18.6412
48	TIAM1	9.52923e-97	-21.2235		IL2RB	2.69488e-124	-24.6682		RPL37	2.45712e-227	34.9445		IER3	8.21727e-41	13.9304		RASSF8-AS1	1.51372e-30	-11.5399		AP000787.1	1.31239e-21	-9.57893		ADGRG5	2.46883e-75	-18.5721
49	RPL13	3.09193e-93	-21.0531		PPP2R5C	2.58535e-120	24.4292		IFITM3	5.88924e-212	34.8965		CD7	1.88122e-41	13.9014		RPS28	1.55632e-27	-11.4883		AL359736.1	1.99129e-21	-9.53533		RUNDC1	4.77031e-75	-18.5478
50	FXYD7	9.6055e-95	-20.9487		B2M	1.04932e-121	24.4159		LYAR	1.50184e-232	-34.6476		FAM107B	2.36537e-41	13.8865		RPL13A	2.82326e-27	-11.4513		ZBP1	2.53866e-19	9.52455		RAB28	1.15527e-74	-18.4872
51	RPS8	9.00536e-91	-20.8081		RPS29	2.31159e-119	24.1501		RPS28	5.13199e-225	34.5227		IFITM3	1.90639e-39	13.5805		EEF1A1	4.91707e-27	-11.3474		ZMAT4	3.31497e-20	-9.47994		ENG	1.50739e-74	-18.4773
52	KIR2DL4	1.20579e-92	-20.7001		SELL	1.49587e-120	-24.0446		IFITM2	4.4485e-225	34.4046		TPT1	7.87e-40	13.5631		RPS14	5.2158e-27	-11.3413		TIE1	3.45241e-21	-9.47661		AFF3	1.64938e-69	-18.4433
53	RPL37	6.22777e-89	-20.5162		RPS27	2.78642e-117	23.8875		RPL32	3.42301e-224	34.0864		ACTG1	3.22893e-39	13.4707		FOXC1	1.54813e-29	-11.3342		UBE2L6	3.95252e-19	9.4684		SPINK2	2.58484e-58	-18.4421
54	TMEM123	1.93417e-89	-20.3898		SOX4	1.19508e-120	-23.849		RPL34	7.52073e-219	34.0785		PTPN2	9.39297e-39	13.4312		ZNF667-AS1	5.61171e-29	-11.3087		TNR	5.30196e-21	-9.43154		RABL3	2.48619e-74	-18.4419
55	TRDC	4.72035e-87	-20.2579		MPG	4.12139e-117	-23.7452		FXYD5	2.38193e-211	34.0502		KLRD1	7.25126e-39	13.3663		ZNF667	9.91966e-29	-11.2579		CCDC120	5.37779e-21	-9.43006		GTF2H2C	1.65074e-73	-18.3384
56	PTMS	1.6714e-87	-20.0899		FOSB	2.50836e-118	-23.541		TCF7	1.37919e-203	33.8173		ZFP36L1	1.06173e-37	13.2413		B3GALNT1	9.4289e-29	-11.1719		IL7R	3.25891e-19	-9.41665		VAMP1	2.67898e-73	-18.3077
57	RPS9	2.52538e-84	-19.9347		CST7	1.07252e-112	23.3445		CTSW	2.48167e-209	33.4029		DUSP10	7.43675e-37	13.1008		RPL39	4.19663e-26	-11.1369		IPPK	8.19877e-21	-9.38545		IGFBP4	2.97967e-67	-18.302
58	RPL39	5.60561e-84	-19.9201		HLA-DPA1	1.17107e-105	22.956		RPL8	4.18363e-215	33.2951		CCNL1	4.21194e-37	13.0948		TIMP2	2.12472e-28	-11.0993		CACNB1	1.07524e-20	-9.35654		TMEM238	5.26996e-73	-18.2803
59	RPS12	5.5355e-82	-19.694		ZSCAN18	2.58095e-106	-22.2515		RARRES3	1.09121e-203	-33.2626		CXCR4	5.02711e-37	13.0878		XIST	5.43142e-26	11.0894		BMP2	1.33343e-20	-9.3329		ARHGAP21	7.7123e-73	-18.2612
60	TPT1	9.5134e-83	-19.6279		PDE7B	5.18103e-104	-22.006		RPL39	1.54737e-207	33.1069		BHLHE40	1.25301e-36	13.0381		CCR7	1.33988e-27	-11.0764		C20orf204	1.4758e-20	-9.32226		ERC1	6.94107e-70	-17.9121
61	IGFBP4	2.81123e-83	-19.6092		CD38	1.36784e-103	-21.9553		RPS4X	3.36989e-211	33.0237		MCL1	2.17653e-36	12.9747		GLIPR1	9.11041e-26	11.0654		RLN1	1.75377e-20	-9.3037		XCL1	1.52641e-35	-17.8594
62	CST7	1.92732e-82	19.5987		RASGEF1B	1.2445e-101	-21.8792		NFKBIA	3.55356e-211	32.986		C1orf162	1.56108e-35	12.818		CST7	9.47583e-26	10.9784		HOMER2	3.74491e-20	-9.22193		CXorf40B	9.31449e-70	-17.8381
63	GZMH	1.74188e-82	-19.5726		FES	3.63056e-100	-21.5657		RPS9	2.86907e-204	32.7923		PMAIP1	2.62206e-35	12.8011		GZMB	1.43002e-25	10.9674		SPATA7	6.60803e-20	-9.15992		MCCC1	1.52255e-69	-17.8098
64	LMNA	4.35274e-82	-19.434		SPINK2	1.22524e-99	-21.521		S1PR5	8.85695e-215	-32.3397		RPLP1	1.00175e-35	12.7818		RPS29	1.28928e-24	-10.7728		B4GALT6	1.64167e-19	-9.06059		BICD2	2.12461e-69	-17.7911
65	IL32	3.28969e-81	-19.4207		ANXA1	1.47769e-95	21.4734		CD2	5.25208e-193	32.0685		FXYD5	2.28875e-35	12.7379		HAPLN3	4.22206e-26	-10.7656		MPZ	1.92742e-19	-9.04264		MRPS28	3.39711e-69	-17.7717
66	AFF3	1.50378e-80	-19.2746		ORAI2	1.46166e-97	-21.4151		ITGAX	1.29719e-173	31.6355		BTG2	4.96885e-35	12.7337		RPL10	6.13982e-24	-10.5697		DRAP1	1.35793e-17	8.98482		CTSO	4.68699e-69	-17.7438
67	CCL4	1.86792e-78	19.1857		ADGRG3	3.63783e-98	-21.3529		RPL11	9.04035e-191	31.304		JAML	1.09439e-34	12.7197		EFHD2	6.01783e-24	10.5654		USP18	2.97266e-17	8.91161		TSR1	5.24701e-68	-17.6045
68	HLA-DPB1	4.27599e-76	-18.7983		FXYD7	2.41322e-97	-21.2466		RPS15A	3.55548e-187	31.1587		CST7	9.71839e-35	-12.6035		RPS15A	7.51832e-24	-10.5507		CYFIP1	8.58127e-19	-8.87624		WASHC5	5.13773e-68	-17.6043
69	RPL36	2.5723e-74	-18.6887		PDE6G	4.40646e-97	-21.2296		GZMM	5.55758e-189	-31.1125		ID2	3.3478e-34	12.5283		RPS23	1.54732e-23	-10.4775		CMPK2	5.15245e-17	8.83855		TCEA2	8.24569e-68	-17.5802
70	CTSW	2.35713e-74	-18.62		SPART	9.74823e-97	-21.1746		RPL13A	1.04843e-183	30.6529		CEBPD	3.2718e-33	12.3463		GADD45G	2.08408e-25	-10.4559		OAS3	5.64421e-17	8.82595		RBSN	2.14726e-67	-17.5196
71	CEBPD	4.01634e-73	18.5189		IL12RB2	1.22203e-95	-21.0733		SPON2	9.16675e-193	-30.5703		NUCB2	4.81266e-33	12.2911		MAFF	1.87659e-23	-10.3874		ZNF41	1.4176e-18	-8.8194		ABCF3	9.50961e-67	-17.4338
72	MT-CO1	3.43388e-73	18.4521		CNR2	3.06745e-95	-21.0075		RPL19	2.76166e-182	30.4817		NFKBIZ	1.16012e-32	12.2769		RPL32	6.83049e-23	-10.3173		MT2A	1.16143e-16	8.70492		CD3G	9.32285e-31	17.43
73	RPS19	2.10189e-72	-18.3945		ZFP36	2.01141e-93	-20.9409		RPLP0	7.2911e-179	30.444		BTG1	3.37718e-33	12.2476		RPS2	1.21459e-22	-10.2347		CCDC157	4.89138e-18	-8.67842		PAWR	1.07926e-64	-17.4091
74	CMC1	3.87503e-72	-18.3479		NCAM1	3.7591e-93	-20.9119		HINT1	4.59722e-178	30.3511		IFITM1	3.94014e-32	12.1041		CLIC3	2.61307e-22	10.1396		DOCK9-DT	5.38045e-18	-8.6673		RALGPS2	3.51635e-66	-17.3613
75	YBX3	2.52921e-72	-18.222		MAP3K8	4.15799e-92	-20.8107		RPL9	1.39875e-176	29.8992		CORO1A	2.76655e-32	12.1031		ANKRD12	2.73621e-22	10.1366		C19orf73	8.87443e-18	-8.60977		GAB1	4.44171e-64	-17.3577
76	TMSB4X	1.85889e-69	17.9196		STK17A	1.78633e-88	-20.6916		RPS14	2.98566e-174	29.7194		MATK	4.10835e-32	12.0857		STK4	4.13958e-22	10.0727		PARP14	4.11708e-16	8.53405		NUDT14	8.18146e-66	-17.3292
77	AKR1C3	1.16343e-67	17.8461		CCL3	2.0682e-91	-20.6692		EEF1B2	9.85098e-169	29.4113		ADGRE5	1.3587e-31	11.9981		GNG2	1.39735e-21	9.97013		KIAA0391	1.81055e-17	-8.52684		DXO	2.52734e-65	-17.2711
78	HSP90AB1	6.48902e-68	-17.7087		KIR2DL4	3.48463e-92	-20.6564		RPL41	7.76647e-169	29.2974		SLC38A1	1.46051e-31	11.9818		RPS24	1.31409e-21	-9.95801		TRAF4	3.06617e-17	-8.46467		TIAM1	3.59633e-55	-17.2346
79	RPL11	1.01723e-66	-17.6247		JUND	8.8884e-87	-20.4242		RPS27	3.38337e-170	29.2647		SYNE2	8.54776e-31	-11.782		RPL21	1.59712e-21	-9.9537		CASS4	7.06831e-17	-8.36576		IFFO1	4.57915e-65	-17.216
80	HLA-DQB1	6.83365e-68	-17.621		SYNE2	6.24132e-86	20.3431		CD44	5.56183e-166	29.1668		LEPROTL1	8.88609e-30	11.5959		TNFSF11	5.26399e-23	-9.9098		SHROOM3	7.99659e-17	-8.35068		NCAPH2	9.94931e-65	-17.1525
81	LGALS3	4.20901e-67	-17.4829		PLAC8	2.47286e-85	-20.2417		DTHD1	1.4748e-171	-28.9245		REL	2.62007e-29	11.5033		RPS19	2.7994e-21	-9.8856		TTLL10	8.98468e-17	-8.33705		ANO6	1.57794e-64	-17.1417
82	RPS4X	2.70075e-65	-17.412		CRIP1	2.54929e-84	20.2286		NCAM1	5.87315e-153	28.8755		LY6E	2.2247e-29	11.5032		SORL1	2.76482e-21	9.87482		GLCE	1.03815e-16	-8.32004		TSPAN4	1.11283e-60	-17.1366
83	RPL13A	2.42062e-65	-17.4116		LYAR	2.713e-83	20.0237		MT-CO1	4.76354e-159	-28.8361		PNN	2.50972e-29	11.4886		INPP4B	1.94275e-22	-9.84171		TAF4B	2.83563e-16	-8.19914		DOCK9	2.3353e-64	-17.1191
84	RPL41	2.37334e-65	-17.4035		TIAM1	1.65626e-86	-20.0018		RACK1	4.13992e-164	28.7494		CD63	2.20546e-29	11.4709		RPLP2	1.0285e-20	-9.73198		ETV2	3.16357e-16	-8.18582		LZTR1	1.10896e-63	-17.0099
85	LINC00996	4.69341e-66	-17.389		CLDND1	1.11687e-84	-19.9632		MAFF	1.23633e-151	28.7266		HCST	2.80459e-29	11.4495		RPL19	1.34328e-20	-9.68603		C7orf43	4.90901e-16	-8.13229		ASB16-AS1	1.62445e-63	-16.9829
86	LAG3	5.64955e-65	-17.2294		JAML	2.26163e-86	-19.9573		RPL10	7.8393e-161	28.6854		MIAT	5.36116e-29	-11.3152		BMP2	6.35049e-22	-9.65482		GNAQ	4.0637e-15	-8.09954		SRGAP3	1.4127e-61	-16.9722
87	RPL18A	5.00767e-63	-17.1077		2022-09-06	3.21541e-83	-19.9312		KLRB1	7.73288e-158	-28.4412		BCLAF1	2.05853e-28	11.3002		SOX4	7.76235e-21	-9.63898		IGLV2-14	1.0494e-15	-8.0388		MPP6	9.27859e-63	-16.8964
88	EEF1A1	2.34111e-63	-17.0893		LGALS9C	4.83491e-86	-19.9242		GZMB	4.36749e-156	-28.3613		PABPC1	2.54848e-28	11.2747		TNR	1.09931e-21	-9.59793		CENPS	1.2639e-15	-8.01585		ZNF525	7.6128e-63	-16.8882
89	RPSA	6.45334e-63	-17.069		IFITM2	9.24221e-83	-19.9153		LTB	5.63997e-145	28.2316		MYADM	7.17037e-28	11.2078		RPL11	2.81912e-20	-9.59757		SPINK2	9.21054e-15	-8.00563		IGFLR1	9.99958e-63	-16.8821
90	TIPARP	1.8432e-63	-17.0166		IGFBP4	1.25927e-85	-19.9095		B2M	5.51209e-150	-28.0954		GATA3	6.79304e-28	11.2062		DDX17	2.7863e-20	9.58114		SGK1	1.47638e-15	-7.99648		CYB561D1	2.73887e-62	-16.8102
91	RPS24	3.32341e-62	-16.9485		KLRD1	2.34508e-81	-19.8191		CAPG	7.88753e-142	27.894		HSP90AB1	9.53368e-28	11.1537		CELF2	3.93031e-20	9.56489		PPP1R26	1.74134e-15	-7.97583		NOL10	3.86199e-62	-16.7896
92	MT-ND1	5.88769e-62	-16.921		TCF4	8.57073e-84	-19.6478		RPL36	1.40859e-155	27.8201		TSC22D3	1.12821e-27	11.1366		ENPP1	2.75956e-21	-9.50104		DRAXIN	2.01666e-15	-7.95744		BACH2	8.00602e-61	-16.7534
93	HVCN1	6.10852e-63	-16.908		ID2	1.60697e-81	-19.6341		CYBA	1.16886e-144	-27.4633		2022-09-06	1.45513e-27	11.1013		CDHR1	3.96221e-21	-9.4631		RACGAP1	2.26786e-15	-7.94251		PMEPA1	1.24475e-60	-16.5856
94	RPS28	1.06792e-61	-16.8671		HVCN1	1.17104e-83	-19.6292		RPS3A	7.6897e-149	27.3124		ACTB	2.26767e-27	11.045		C20orf204	6.51487e-21	-9.41035		ZC2HC1A	2.31828e-15	-7.94029		DTX3	1.04323e-60	-16.5853
95	RARRES3	1.07566e-61	16.8456		MATK	6.16691e-81	-19.6132		S100A4	6.54137e-148	-27.2355		LAG3	6.1716e-28	-11.0378		TNFRSF11A	2.66859e-20	-9.40036		TMEM38A	2.39468e-15	-7.93618		ELAC1	2.29395e-60	-16.5358
96	RPL10	1.74923e-61	-16.8455		ATP8B4	1.13424e-81	-19.4058		TMEM123	5.77852e-139	27.2106		KDM6B	5.80402e-27	11.0351		CD27	3.32777e-20	-9.39861		ASPHD2	2.42567e-15	-7.93466		APBB1	5.35278e-60	-16.4825
97	RCBTB2	4.03961e-62	-16.8053		LTB	2.02367e-81	-19.3915		PLEK	4.47454e-144	-26.8519		CAPN12	1.13736e-26	10.9313		CCSER2	1.63969e-19	9.39198		ABHD17C	4.39059e-15	-7.85997		MLC1	1.0354e-59	-16.461
98	RPL32	6.74654e-61	-16.7855		LY6E	3.40486e-78	-19.2423		RPLP2	3.27166e-141	26.4849		STK17B	1.17139e-26	10.908		DTHD1	2.75462e-19	9.34127		SCN9A	5.31446e-15	-7.83534		DHRS13	1.37586e-59	-16.4235
99	RPL34	1.46722e-60	-16.7052		SPTSSB	2.09775e-80	-19.2405		AHI1	3.03173e-132	26.3684		DDX3X	1.25637e-26	10.9067		XCL2	3.11686e-19	-9.28171		GM2A	5.83259e-15	-7.82402		ZFHX3	5.12471e-57	-16.4197
100	RPS14	3.10353e-60	-16.6867		IFI44L	1.92231e-80	-19.2364		MAP3K8	1.88608e-131	26.302		PPP2R5C	1.13031e-26	-10.8883		ATRX	4.84014e-19	9.25941		LINC02035	6.48621e-15	-7.81059		TRAK1	3.20712e-59	-16.3772
101	IL12RB2	5.49821e-61	-16.6244		KLF2	2.34404e-77	19.2297		RPS12	3.24264e-139	26.2642		JAK1	1.52215e-26	10.8436		ALOX5AP	8.04296e-19	9.195		AL512625.1	7.30944e-15	-7.79549		ERAL1	4.31958e-59	-16.3512
102	MYC	1.42368e-60	-16.5673		TCF7	1.42081e-78	-19.2217		RPL7A	1.96299e-134	25.7479		PDCD4	2.26924e-26	10.8338		RPL37A	1.41432e-18	-9.12161		AL118558.3	1.20474e-14	-7.73146		ARSD	4.56246e-59	-16.3477
103	B2M	2.69919e-58	16.312		NUCB2	7.55063e-77	-19.0281		RPL29	5.0529e-132	25.506		CX3CR1	1.30936e-26	-10.8005		ARID1B	1.41956e-18	9.1185		TIAM1	7.37073e-14	-7.69639		FBXO8	8.63952e-59	-16.3251
104	NDUFA12	3.67498e-58	-16.3104		MYC	1.26876e-78	-19.0087		FYN	7.15169e-124	-24.8661		MT-ATP6	3.53828e-26	-10.7913		LEF1	2.87918e-19	-9.11008		FNIP2	5.16954e-14	-7.69273		RIDA	8.33193e-59	-16.3097
105	RUNX3	5.01102e-58	-16.2938		ZBTB16	3.25285e-78	-18.9709		PRSS23	1.16194e-129	-24.7031		MMP25-AS1	2.53465e-25	10.6214		LBH	1.76815e-18	9.09853		TMTC3	1.63906e-14	-7.69196		FBXO44	3.82591e-58	-16.2136
106	RPS5	1.86082e-57	-16.2526		AC044849.1	7.86161e-76	-18.9097		MPG	6.26647e-119	24.6388		EIF1	1.74943e-25	10.6128		WIPF1	1.77069e-18	9.08125		MSS51	1.64667e-14	-7.69142		ZNF780B	4.35993e-58	-16.2056
107	HAPLN3	5.20282e-58	-16.2301		SPRY2	1.03485e-76	-18.7574		LINC00996	2.24929e-115	24.3804		TPRG1	8.26936e-26	-10.5871		LRMDA	1.39761e-19	-9.07829		ARHGEF40	1.65271e-14	-7.69066		OSBPL11	7.65573e-58	-16.1694
108	RPS3	4.16962e-57	-16.2046		BEX2	1.22248e-75	-18.6749		CX3CR1	1.31353e-125	-24.3474		ARL4A	4.33135e-25	10.5743		FGFBP2	3.38606e-18	9.00187		TRIP10	1.66169e-14	-7.69015		NFKBIE	2.83574e-57	-16.0858
109	RPLP0	6.66871e-57	-16.1516		TMEM123	8.89743e-75	-18.6418		MT-ND1	6.87931e-120	24.2961		CYLD	6.66669e-25	10.5133		MACF1	4.28586e-18	8.98858		BRMS1L	1.89012e-14	-7.67354		PLXNA4	3.51985e-57	-16.0715
110	RPL8	1.18429e-56	-16.1481		SH3BGRL3	2.21815e-73	18.579		RPS19	4.77092e-121	24.2543		SPRY1	1.16398e-24	10.504		AAK1	4.53564e-18	8.95886		KIZ-AS1	2.10758e-14	-7.65951		TLNRD1	3.8451e-56	-15.9898
111	CNR2	1.39071e-57	-16.1335		CAPN12	8.1211e-74	-18.5305		RPL35	4.95624e-121	24.2493		SLC39A10	1.12838e-24	10.4722		TGFBR3	7.87338e-18	8.91643		ZFP69B	2.17779e-14	-7.65508		ARMC6	1.60594e-56	-15.9749
112	MAP3K8	1.48636e-56	-16.0322		RPS3	7.86211e-73	18.4921		TNFRSF1B	4.20148e-122	-24.1296		LYST	1.15317e-24	10.4535		ARGLU1	8.1347e-18	8.89069		AC040169.1	2.20289e-14	-7.65369		SPAG16	1.88336e-56	-15.9701
113	HLA-DQA1	8.45052e-57	-16.0264		HAVCR2	1.76762e-74	-18.4649		CD300A	1.25575e-115	24.1003		RAB11FIP1	1.51578e-24	10.43		RPL7A	1.21252e-17	-8.84575		ITGAX	1.30822e-13	-7.64779		CCDC85C	3.09015e-56	-15.9324
114	RPL35	1.01972e-55	-16.0122		SATB1	4.66883e-73	-18.425		AKR1C3	7.26285e-123	-24.027		HLA-C	1.31793e-24	-10.4289		RPL9	1.19858e-17	-8.84432		AVPI1	3.0656e-14	-7.61059		EEF1AKMT1	8.0474e-56	-15.8699
115	SRGAP3	3.71348e-56	-15.9292		AFF3	5.00857e-74	-18.4137		C12orf75	6.93698e-117	-23.8715		IL18R1	2.6257e-24	10.3923		IKZF3	2.39861e-17	8.7742		SLC1A4	8.47316e-14	-7.59366		ZNF704	9.64225e-56	-15.8599
116	SLC44A1	3.77185e-56	-15.924		MAML3	8.9376e-72	-18.1101		RAMP1	1.71952e-109	23.8553		CBLB	2.41803e-24	10.3798		RPS12	2.77628e-17	-8.74792		B2M	2.81784e-13	7.57592		CLDND2	1.14752e-55	-15.8469
117	CAMK4	4.0385e-56	-15.9228		MCUB	1.86967e-69	-17.9692		ANXA1	3.76157e-114	-23.8098		SKIL	2.88453e-24	10.3729		TIGIT	2.95428e-17	8.74403		N4BP1	3.13077e-13	7.5712		ASB3	1.21293e-55	-15.8435
118	FOSB	7.02223e-56	-15.8909		IER5	9.06842e-69	-17.9293		RPL15	1.78467e-116	23.7839		ACAP1	2.74343e-24	10.3533		MYC	1.30577e-17	-8.73005		SLC25A37	2.07181e-13	-7.54143		AREL1	1.2995e-55	-15.8398
119	SPON2	2.23028e-54	15.8498		GAB1	6.25985e-68	-17.6172		SPINK2	8.64514e-108	23.7711		IL7R	4.04345e-24	10.3296		RBM39	4.38737e-17	8.66664		AL162274.2	5.44225e-14	-7.53568		KLHL22	2.315e-55	-15.814
120	S100A10	5.44708e-55	-15.8487		AC020916.1	1.48592e-65	-17.5145		RPL18A	3.7399e-116	23.7484		GMFG	4.61255e-24	10.2799		CCDC122	5.44453e-18	-8.66656		NEO1	5.52699e-14	-7.53323		ZC3H3	4.45284e-55	-15.7585
121	TNFRSF11A	1.9146e-55	-15.8486		MIR181A1HG	2.81956e-66	-17.3661		CAPN12	1.14494e-109	23.6357		MYC	9.64334e-24	10.2787		KIR2DL4	3.36678e-17	-8.65724		IFITM3	4.45532e-13	7.5199		QTRT1	5.20919e-55	-15.7535
122	KLF2	1.08064e-54	-15.7947		BTG1	9.31821e-64	-17.3367		AGTRAP	4.98023e-118	-23.5087		RGCC	9.88675e-24	10.2682		RPS27A	6.2314e-17	-8.64373		EPHX1	8.30175e-14	-7.47984		MINCR	5.42954e-55	-15.7459
123	LBH	5.21995e-54	15.74		NFKBIZ	9.04245e-66	-17.335		CD52	4.61755e-113	23.4524		ARHGAP9	9.58865e-24	10.2297		KLRB1	7.36831e-17	8.60609		AL138762.1	1.0853e-13	-7.44421		LINC00649	6.57486e-55	-15.7447
124	BTF3	5.0193e-54	-15.7323		JUN	5.70881e-64	-17.2402		HOPX	1.24416e-109	23.0895		HSPA5	1.11762e-23	10.2176		LCP1	8.00937e-17	8.59853		CACFD1	1.09227e-13	-7.4435		CITED4	7.13401e-55	-15.7339
125	PPP1R9A	2.3723e-54	-15.6489		CCNJL	3.83866e-65	-17.2116		MXD4	5.43508e-108	-22.9218		CD300A	1.30317e-23	10.2		MYH9	9.79033e-17	8.58865		ZNF223	1.72778e-13	-7.3822		LONP1	7.198e-55	-15.7305
126	CCR7	4.42716e-54	-15.6426		PTMS	7.72913e-61	17.0397		SYNGR1	2.90642e-110	-22.9038		AHI1	1.95144e-23	10.1693		AKNA	8.99211e-17	8.58723		AC093462.1	1.75429e-13	-7.38002		ATP1B1	1.88967e-54	-15.6714
127	MAML3	3.50648e-54	-15.6231		TLE1	2.99558e-62	-16.84		RPL22	3.42781e-108	22.8833		RACK1	2.3885e-23	10.1128		RPL28	1.01206e-16	-8.56575		CASTOR1	1.82624e-13	-7.37486		PYROXD2	2.9668e-54	-15.6431
128	RGS10	4.35981e-53	-15.5111		CTSD	1.58343e-60	-16.7646		HLA-C	2.10216e-105	-22.8505		NCAM1	3.72852e-23	10.1039		COL24A1	1.70743e-17	-8.5336		PRICKLE3	2.20911e-13	-7.34915		TXNDC16	5.79877e-54	-15.6011
129	RPL18	1.69321e-52	-15.4914		SRGAP3	6.35175e-61	-16.6289		CEBPD	6.47928e-108	-22.7475		EEF1B2	2.87878e-23	10.0906		PLEK	2.47893e-16	8.45643		TMEM273	4.40155e-13	-7.34309		GOLGA8N	5.54042e-54	-15.5938
130	EEF1B2	4.05705e-52	-15.4197		HIF1A	3.95389e-60	-16.6276		BCL11B	3.91815e-109	-22.5655		HLA-B	3.78595e-23	-10.071		KLF4	4.08589e-17	-8.43122		KLHL25	2.31951e-13	-7.34273		AL138828.1	5.61169e-53	-15.5458
131	CAPN12	2.9723e-52	-15.3794		PTPN2	3.76175e-59	-16.5411		RPS13	5.30546e-105	22.5298		KLHL6	1.02773e-22	10.0125		RPL38	5.53272e-16	-8.34298		ITGA10	3.10324e-13	-7.30293		OPA3	3.0735e-53	-15.4797
132	EIF3E	6.66444e-52	-15.3589		FLNA	5.09076e-58	16.4996		PRPF6	6.61789e-101	22.5205		NR4A2	2.55012e-22	9.92422		NIPBL	8.25684e-16	8.30572		NANP	3.64458e-13	-7.2814		NSUN4	4.60258e-53	-15.4616
133	PRPF6	6.3866e-52	-15.3321		TRDC	2.18865e-58	16.4726		PLEKHF1	1.81574e-107	-22.5078		HOPX	1.51963e-22	9.9162		C1orf21	1.2933e-15	8.24161		DDX60L	2.18782e-12	7.2807		ITGA1	1.66902e-52	-15.4484
134	SOX4	6.37799e-52	-15.2831		ZMAT4	4.87535e-59	-16.3642		RPL27	1.88605e-104	22.4807		TRBC1	2.18986e-22	-9.88903		RPL23A	1.49252e-15	-8.22229		ABCA2	1.2919e-12	-7.27828		TMEM99	1.16334e-52	-15.3912
135	PACSIN1	2.12753e-51	-15.2337		AL138828.1	6.92011e-59	-16.3626		MTSS1	1.6665e-107	-22.4583		H3F3B	2.49092e-22	9.86584		RNF213	1.53834e-15	8.2057		GRIN2C	4.00494e-13	-7.26851		LPCAT4	1.36687e-52	-15.3816
136	RPL9	8.76512e-51	-15.2301		SLC38A2	5.2034e-58	-16.3618		ABI3	8.99209e-107	-22.378		RPS9	4.67882e-22	9.80118		TTLL10	4.1769e-16	-8.15204		SPATA9	4.35492e-13	-7.25732		FBXO4	1.41768e-52	-15.3781
137	CLDND1	8.00069e-51	-15.1629		ADAM28	8.59815e-59	-16.3194		RPS6	4.55097e-103	22.2933		MAP3K8	7.28344e-22	9.78269		RPL30	2.46912e-15	-8.15051		CYB5RL	4.65534e-13	-7.24797		PACS2	1.64469e-52	-15.369
138	RPS21	3.96005e-50	-15.13		AC008105.3	1.27704e-57	-16.2678		KLRG1	1.08803e-105	-22.2565		CD96	7.07263e-22	9.7748		ZNF365	4.37736e-16	-8.14665		LST1	2.01256e-12	-7.22064		SLC2A13	3.30001e-52	-15.3217
139	TPRG1	8.11225e-51	-15.1119		AC025164.1	5.1428e-58	-16.2419		ADGRG1	3.06661e-104	-22.2426		CXCR3	1.09315e-21	9.7499		GNAI1	8.91489e-16	-8.0591		AC017100.1	7.79714e-13	-7.1775		HOXA10	6.27074e-52	-15.2857
140	EMP3	8.41455e-50	-15.0442		A1BG	4.5876e-58	-16.2316		GAB3	1.12465e-103	-22.1653		TAGLN2	8.71527e-22	9.74664		RARRES3	4.40392e-15	8.05666		AC007383.2	9.05117e-13	-7.15695		UBR5-AS1	8.1934e-52	-15.2798
141	HINT1	5.50134e-49	-14.9114		HOPX	1.52476e-56	-16.2247		CCL4L2	3.1257e-105	-22.1564		HVCN1	1.38304e-21	9.73028		SMCHD1	5.54679e-15	8.04298		AL135818.2	9.39021e-13	-7.15176		RGS16	6.69403e-52	-15.2745
142	RPS23	1.18133e-48	-14.8703		SYNGR1	4.88432e-56	16.1934		RUNX3	1.70441e-99	22.1358		SRSF5	1.56612e-21	9.65895		MYBL1	6.43873e-15	8.03305		YY2	1.09201e-12	-7.13087		SLC31A1	1.78855e-51	-15.208
143	SH3BGRL3	3.99337e-48	-14.8052		MMP25-AS1	3.76275e-57	-16.1789		RPS21	4.68466e-100	21.9251		PPP1R14B	2.35435e-21	9.6577		C16orf74	2.41901e-15	-7.98139		ANO9	1.115e-12	-7.12772		SCRIB	2.2191e-51	-15.1939
144	TIGIT	5.36971e-48	14.7753		SPRY1	7.63474e-58	-16.1734		HSP90AB1	1.64669e-97	21.8833		RSRP1	3.17869e-21	9.604		RPL27A	1.14457e-14	-7.94039		AC108134.2	1.24935e-12	-7.11235		PTRH2	2.93311e-51	-15.1801
145	RPLP2	6.06342e-48	-14.7618		IL18R1	2.46879e-57	-16.1632		RPL23	6.88777e-99	21.8472		RPL22L1	9.8784e-21	9.48843		MYO1F	1.13628e-14	7.93766		CDCP1	1.34236e-12	-7.1019		AC010618.3	4.22201e-51	-15.1497
146	S100A13	1.28566e-48	-14.7578		CD226	1.31459e-56	-16.1066		MIAT	4.68317e-102	-21.7808		CADM1	5.01732e-21	-9.48349		PIK3R1	1.56093e-14	7.89999		ARHGAP33	1.44917e-12	-7.09164		PRDM4	7.02491e-51	-15.1157
147	PDE7B	2.48347e-48	-14.7211		C19orf38	1.14044e-56	-16.02		RHOBTB3	2.99523e-101	-21.7778		SLC5A3	1.33568e-20	9.46206		GCC2	2.50944e-14	7.83276		LINC00271	2.16079e-12	-7.03559		HAPLN3	7.39234e-50	-15.1092
148	CDC25B	3.93394e-48	-14.7028		ITM2C	2.05197e-55	-15.8092		BTF3	5.09994e-98	21.7161		EIF3G	1.29226e-20	9.45195		SCN9A	5.7458e-15	-7.82588		CD70	2.82065e-12	-6.99833		CCR7	2.36371e-50	-15.0954
149	ANXA5	1.5826e-47	-14.5891		FCGR3A	1.35972e-53	15.7635		NDUFA12	5.32614e-95	21.5947		MTSS1	1.15363e-20	-9.42548		INPP5D	3.09897e-14	7.81083		AFMID	2.97651e-12	-6.99067		MFN2	1.11166e-50	-15.0848
150	BIRC3	6.10891e-47	-14.5007		CD3E	5.64322e-53	15.6732		CRTAM	1.19164e-91	21.5497		AC245297.3	1.65264e-20	9.42453		HVCN1	2.42036e-14	-7.79378		AC068338.2	3.49601e-12	-6.96772		AC083798.2	1.23665e-50	-15.0778
151	EVA1B	2.02795e-46	-14.4364		HLA-DRB5	3.7433e-52	15.615		C1orf21	9.10217e-96	-21.4351		CCL5	1.9346e-20	-9.40937		NCAM1	3.46708e-14	-7.76511		PCDH9	4.77832e-12	-6.92334		RSAD2	2.12404e-50	-15.0599
152	RPS25	7.70177e-46	-14.4237		TNFRSF18	2.50148e-53	-15.5646		KIR2DL4	9.60614e-91	21.4281		ORAI2	2.36061e-20	9.40085		CNR2	3.66779e-14	-7.7329		HOXA10-AS	5.71833e-12	-6.89795		KATNB1	1.68432e-50	-15.0558
153	HLA-A	5.19599e-46	14.414		IRS2	2.30073e-53	-15.5239		SNHG8	1.34041e-93	21.3893		UBC	2.11456e-20	-9.39066		ZBTB44	5.67654e-14	7.72713		EGLN3	5.75268e-12	-6.8968		STK35	2.40261e-50	-15.0396
154	TSC22D3	8.27478e-46	-14.3803		ALOX5AP	1.23788e-52	-15.5191		RPL30	5.97182e-95	21.3688		NFE2L2	2.57122e-20	9.38964		MT-CO1	6.13872e-14	7.68854		AL157786.1	5.9973e-12	-6.89105		IDE	2.8073e-50	-15.0227
155	RPL7A	1.44938e-45	-14.3765		BST2	2.52741e-52	-15.5109		TNFRSF18	1.0999e-89	21.1943		HSP90AA1	2.20616e-20	9.38069		C19orf38	4.35082e-14	-7.68262		PNPT1	3.14886e-11	6.85953		AC079922.2	3.97248e-50	-15.0059
156	RPL30	1.67567e-45	-14.3573		ZNF677	2.24824e-53	-15.5022		RPL4	7.30975e-93	21.1839		B3GAT1	1.52409e-20	-9.3362		FAU	7.41013e-14	-7.67705		HIST1H4E	8.53758e-12	-6.84037		CABLES1	3.02169e-49	-15.0014
157	ITGB1	1.32856e-45	-14.3423		JAK1	6.59469e-52	-15.4982		RPL5	1.48977e-93	21.1575		RBMS1	4.01983e-20	9.33487		RASSF8	2.67841e-14	-7.67264		DOK4	1.05332e-11	-6.81008		MRPS17	3.75827e-50	-15.0012
158	RPL4	2.65284e-45	-14.3044		KLHL6	3.75477e-53	-15.4964		MRPL10	6.32156e-95	-21.1555		MRPL14	4.60497e-20	9.32419		TRBC1	8.82893e-14	7.65364		AP003068.2	1.10511e-11	-6.80311		SRGAP2	1.84123e-49	-14.9504
159	GAB1	8.12765e-46	-14.3038		FAM107B	4.32158e-52	-15.4882		ASCL2	1.69905e-95	-21.0316		CSRNP1	5.1137e-20	9.32302		RASGRP1	1.07069e-13	7.63122		FUT8-AS1	1.16283e-11	-6.79567		ASPH	1.16406e-49	-14.9445
160	IL4R	1.16566e-45	-14.2968		LYST	4.22461e-52	-15.4563		FXYD7	1.41106e-87	21.0305		TCF4	5.63163e-20	9.32107		ANKRD44	1.06405e-13	7.63044		DDX60	4.70606e-11	6.79344		AARSD1	1.12862e-49	-14.9257
161	TMEM14C	1.66745e-45	-14.2681		CSRNP1	2.93816e-52	-15.3888		HLA-B	3.04121e-90	-20.9779		ITGA4	6.96012e-20	9.2743		MXD4	1.02819e-13	7.6303		FP565260.1	1.32916e-11	-6.77627		C19orf38	9.26717e-47	-14.8548
162	IER2	6.50582e-45	-14.2207		CD300A	1.37944e-51	-15.3771		RPS29	2.02106e-91	20.9582		CAPG	9.2683e-20	9.25528		RPS3	1.40175e-13	-7.59327		SEZ6	1.39419e-11	-6.76934		ELOVL6	1.49099e-48	-14.8447
163	RPL19	1.2663e-44	-14.2068		GNLY	9.5542e-52	15.3091		NPM1	6.45855e-91	20.9534		CSNK1G3	9.11585e-20	9.24579		TXNIP	1.76148e-13	7.55204		LAP3	5.92624e-11	6.75308		TIMM21	3.81353e-49	-14.842
164	PAWR	3.16512e-44	-14.0398		IL18RAP	1.25194e-51	-15.2685		UBC	6.65341e-90	-20.904		BIN1	1.48363e-19	9.18255		AKAP13	1.94167e-13	7.5372		FUT4	1.88837e-11	-6.72494		LMF1	3.97556e-49	-14.8402
165	RACK1	1.22719e-43	-14.0312		TSPAN4	9.33897e-52	-15.2515		LINC01871	8.04138e-90	20.8982		TMSB4X	1.41879e-19	-9.17848		RPSA	2.22599e-13	-7.51776		HYAL2	1.92755e-11	-6.72197		CEP83	4.88036e-49	-14.831
166	PRCD	6.18135e-44	-14.0194		LAG3	6.11048e-49	15.1469		PPP1R15A	1.25896e-89	20.8296		MAML3	1.97788e-19	9.17846		CFLAR	2.40926e-13	7.5077		C19orf66	7.51194e-11	6.71066		PPIAL4G	6.21357e-49	-14.8081
167	RPS15	1.80998e-43	-14.0149		HLA-B	9.42055e-50	15.0884		RPL37A	8.44896e-91	20.7909		IL12RB2	3.07422e-19	9.12536		ADGRG1	2.60461e-13	7.50742		TYMP	8.10786e-11	6.7025		ZNF282	1.40835e-48	-14.7528
168	AHNAK	1.20113e-43	-14.012		CABLES1	1.58377e-50	-15.0765		HLA-A	2.40521e-88	-20.6951		RPS29	2.81118e-19	-9.1025		RPS15	2.9618e-13	-7.47789		NRG2	2.26993e-11	-6.6979		BTBD10	1.77732e-48	-14.7403
169	IL18R1	8.35681e-44	-13.9919		ANXA2	1.03797e-48	15.0582		ZFYVE28	1.20705e-91	-20.5888		HIF1A	3.59599e-19	9.08798		RPL29	3.04664e-13	-7.47468		TUBB2A	2.3254e-11	-6.69441		FLVCR1-DT	1.9276e-48	-14.7303
170	SNHG8	3.17372e-43	-13.9365		TRAPPC2B	3.8243e-50	-15.0492		RPL24	5.09765e-87	20.3588		LMNA	4.5373e-19	9.07261		PRPF38B	3.25016e-13	7.46458		PPM1K	8.7971e-11	6.68755		TMEM241	2.52982e-48	-14.711
171	CD27	1.54959e-43	-13.925		MRPL14	1.59532e-49	-15.0033		FCRL6	3.63122e-89	-20.3111		CCDC50	5.31732e-19	9.05321		DMKN	9.71319e-14	-7.45947		AC132872.1	2.55444e-11	-6.6806		LY75	5.97864e-48	-14.6508
172	RAMP1	3.03489e-43	-13.8938		ZBTB38	1.33363e-48	14.9937		ID2	3.51e-84	20.2083		LYAR	4.14724e-19	-9.04942		GNPTAB	3.89672e-13	7.44571		TFR2	2.61368e-11	-6.67716		KLF16	1.1194e-47	-14.6072
173	GATA3	6.317e-43	-13.8626		CAST	9.16637e-49	14.9701		LITAF	7.88116e-85	-20.1362		CXXC5	6.36383e-19	9.0181		PCSK7	4.07603e-13	7.43736		GNAO1	2.74264e-11	-6.67001		IRF8	1.75203e-47	-14.6039
174	RPL38	2.35037e-42	-13.8309		CXCR4	9.92657e-49	-14.9309		CYSLTR1	1.53133e-80	19.9943		NFKB1	7.24674e-19	9.01437		FOXP1	4.29648e-13	7.42639		NAP1L3	3.0343e-11	-6.65503		ACAD10	1.2217e-47	-14.601
175	C19orf38	7.08184e-43	-13.8141		PAWR	1.8185e-49	-14.8929		FCER1G	1.67384e-83	19.9893		GAPDH	8.01145e-19	8.97275		IDS	4.44579e-13	7.42436		ZNF460-AS1	3.05706e-11	-6.65409		SWSAP1	1.40755e-47	-14.5908
176	RPL27	4.08153e-42	-13.7734		NR4A2	3.37356e-49	-14.8616		FKBP11	2.12286e-85	-19.9532		GYPC	9.68281e-19	8.96363		HIPK2	4.98801e-13	7.41655		MSRB3	3.39977e-11	-6.63801		CTBP1-DT	1.50593e-47	-14.5904
177	KLRC1	2.41459e-42	-13.7731		TPRG1	4.52868e-47	14.8222		ABHD17A	4.66761e-83	-19.9125		TYROBP	1.0293e-18	8.9316		GZMH	5.10034e-13	7.40033		RUSC1-AS1	3.67293e-11	-6.62689		WDR53	2.35734e-47	-14.5794
178	SYPL1	1.66981e-42	-13.7683		PLXNA4	1.82069e-48	-14.7433		SRGN	5.11701e-83	19.8758		NARF	1.8372e-18	8.89496		BTN3A1	5.69018e-13	7.3908		AC004585.1	4.21034e-11	-6.60618		RAB38	1.16635e-45	-14.5556
179	TSPAN4	1.99662e-42	-13.7358		C12orf75	3.37664e-47	14.7168		RPL26	1.77399e-82	19.7625		CMC1	1.75984e-18	8.88488		PNISR	5.29526e-13	7.38245		AL445686.2	4.42061e-11	-6.59901		TTC4	3.66952e-47	-14.5243
180	PLA2G6	2.97941e-42	-13.7156		KIT	1.37389e-47	-14.6108		SYNE1	3.56077e-82	-19.7143		GOLGB1	2.59691e-18	8.85641		CYTH1	6.52635e-13	7.37172		ERI2	5.10835e-11	-6.57735		IL18	4.71492e-47	-14.5227
181	CYBA	2.22429e-41	13.6193		GNAQ	1.2973e-47	-14.6078		CMC1	2.80921e-81	19.7046		BEX4	2.82786e-18	8.84679		ATF7IP	7.25617e-13	7.35651		KIAA1211L	5.39985e-11	-6.56918		DHX58	4.34169e-47	-14.5117
182	IFNG-AS1	2.00719e-41	-13.5986		CD2	1.19202e-46	14.5701		RPS25	4.38205e-82	19.6848		NAP1L4	3.00463e-18	8.83148		ANO9	2.68995e-13	-7.32269		C2orf15	5.79717e-11	-6.55865		PIAS3	6.20724e-47	-14.503
183	INPP4B	2.54992e-41	-13.5794		ZFHX3	2.18017e-47	-14.5602		TNFRSF1A	5.88005e-84	-19.6743		YWHAZ	2.80958e-18	8.83006		AC004854.2	2.70742e-13	-7.32202		RAB3D	6.54678e-11	-6.54042		ZNF16	5.40019e-47	-14.5008
184	FKBP11	1.28945e-40	13.5291		HLA-DRA	7.47044e-46	14.5469		EVA1B	8.37586e-79	19.6672		PNRC1	3.2278e-18	8.81002		FAM30A	2.73286e-13	-7.32058		AC018816.1	6.83246e-11	-6.53387		PPAT	1.08899e-46	-14.4491
185	IFITM2	9.06539e-41	-13.522		SYK	1.12427e-46	-14.4723		TMSB4X	4.13018e-79	-19.5754		SERBP1	3.96404e-18	8.79383		RPS8	8.72294e-13	-7.31567		EBF4	7.79846e-11	-6.51411		ZNF319	1.23949e-46	-14.4375
186	RPS6	1.93819e-40	-13.4834		CCR7	1.06544e-46	-14.4591		C1orf162	4.04315e-79	19.5695		ITGB1	4.20331e-18	8.78717		IQGAP1	9.2998e-13	7.30861		AC062029.1	8.59005e-11	-6.49941		ZSWIM6	1.6408e-46	-14.4245
187	ZEB1	7.43799e-41	-13.4756		DHRS3	4.53007e-46	-14.3986		RPL12	1.32566e-79	19.4429		FTL	6.5821e-18	-8.7359		LITAF	9.90003e-13	7.30302		AC055876.5	9.48218e-11	-6.48436		TBC1D13	2.06777e-46	-14.4046
188	CD74	6.73624e-40	-13.352		SLC44A1	6.33495e-46	-14.3525		RPS15	2.06653e-78	19.2593		TSPO	7.36782e-18	8.72523		RPL8	1.08199e-12	-7.28938		WDR90	1.04636e-10	-6.4695		ACO1	2.31915e-46	-14.393
189	CXCR3	4.59268e-40	-13.3492		ZNF704	6.22639e-46	-14.3281		RPS16	2.79339e-78	19.2021		RPS5	6.74207e-18	8.72042		MCTP2	1.42812e-12	7.25553		AL121601.1	1.07449e-10	-6.46552		FAM185A	2.58802e-46	-14.3876
190	RAB37	6.64569e-40	-13.3294		HOXB2	1.05249e-45	-14.2858		TIAM1	4.92883e-74	19.1393		CLIC1	6.91644e-18	8.71832		RPL18	1.47885e-12	-7.24008		AC021097.1	1.14275e-10	-6.45607		KCTD13	2.69269e-46	-14.3828
191	RPL3	2.18233e-39	-13.2862		ZNF667	1.56651e-45	-14.2781		RPS27A	1.0026e-76	19.0955		H2AFJ	1.06753e-17	8.6925		MDM4	2.18921e-12	7.19028		ANKS6	1.20497e-10	-6.44803		GSTZ1	4.52091e-46	-14.3456
192	AHI1	1.62347e-39	-13.2656		XBP1	8.60784e-45	-14.2408		F2R	6.78211e-78	-19.023		AC008105.3	1.56342e-17	8.64137		CDCP1	7.63223e-13	-7.18036		AL022323.4	1.2193e-10	-6.44621		WARS	5.12011e-46	-14.3374
193	RPL12	5.86828e-39	-13.2094		ABHD2	1.07892e-44	-14.2006		CD99	1.93403e-76	-19.008		TMIGD2	2.05021e-17	8.61734		AMER1	7.72952e-13	-7.17886		SP2-AS1	1.25075e-10	-6.44241		MAPK13	5.74828e-46	-14.3284
194	LINC02446	3.28821e-39	-13.1945		SCML1	6.34928e-45	-14.1833		FAM53B	1.10626e-77	-18.8926		SINHCAF	2.48245e-17	8.59248		RPL36	2.28665e-12	-7.1757		EEPD1	1.41974e-10	-6.4229		N6AMT1	5.93544e-46	-14.3269
195	EHD4	4.29226e-39	-13.1735		RALGPS2	1.12232e-44	-14.115		CADM1	7.50118e-77	-18.7956		GABPB1-AS1	2.27462e-17	8.59193		A1BG	1.92491e-12	-7.17443		AC011416.3	1.43484e-10	-6.4214		LINC00342	6.77991e-46	-14.317
196	LEF1	6.22459e-39	-13.1323		LITAF	1.09761e-43	14.1064		TIPARP	1.62165e-72	18.764		ATM	3.26123e-17	8.53848		TCF25	2.66439e-12	7.15299		NDUFB2-AS1	1.48192e-10	-6.41635		CCDC142	7.76787e-46	-14.3077
197	NSMCE1	1.05034e-38	-13.1131		IFITM1	7.64506e-44	-14.0946		PRDM1	2.45198e-76	-18.7052		EHD4	4.09457e-17	8.53325		USP28	3.1445e-12	7.13837		AL391244.3	1.67478e-10	-6.39761		ACAP3	8.81371e-46	-14.307
198	RORA	2.13573e-38	13.1025		UBC	1.25842e-43	14.0743		STK17A	2.54734e-73	18.5855		HIPK1	4.08902e-17	8.52606		PDE3B	3.48894e-12	7.12511		HKR1	3.80978e-10	-6.3948		C17orf58	8.08989e-46	-14.3041
199	RPS16	3.23114e-38	-13.0798		AKR1C3	4.48295e-44	-14.0625		NSMCE1	4.4838e-71	18.556		PTMS	3.26395e-17	-8.50708		ARHGEF3	3.63636e-12	7.1175		CXCR1	1.71822e-10	-6.39362		LSR	2.02596e-45	-14.2783
200	MPG	3.05493e-38	-13.0446		MPZL3	3.96052e-44	-14.044		CD7	2.10198e-72	18.5364		SLAMF7	5.38854e-17	8.48999		SLA2	4.07085e-12	7.10021		SRC	1.72224e-10	-6.39342		EDC3	2.0142e-45	-14.2497
201	IER5L	3.03554e-38	-13.0046		DUSP10	1.01236e-43	-14.0384		EIF3E	2.84789e-71	18.4191		GPR65	5.93947e-17	8.48134		TNRC6B	3.88268e-12	7.0996		ZNF280B	1.84112e-10	-6.38292		L3MBTL4	2.99819e-45	-14.2107
202	HLA-C	9.01634e-38	12.9763		EVA1B	1.49247e-43	-13.9969		RPS10	1.55163e-71	18.416		LIMD2	5.36097e-17	8.47831		DPP4	1.56352e-12	-7.08102		SLC35G1	1.94353e-10	-6.3748		ENTPD5	6.65561e-45	-14.1532
203	NPM1	1.7141e-37	-12.9309		PTMA	8.1955e-43	-13.9684		MFGE8	1.78795e-69	18.3752		COX5A	6.16605e-17	8.4711		TRIM54	1.67373e-12	-7.0718		AL356020.1	1.99538e-10	-6.37056		HYLS1	7.60945e-45	-14.1513
204	PABPC1	1.86027e-37	-12.9179		CD27	9.23056e-44	-13.963		RGS10	4.37992e-70	18.3623		EIF3E	6.61246e-17	8.45869		ATP2B4	4.98759e-12	7.0675		AC012065.4	2.07317e-10	-6.36485		NCKAP5L	8.09088e-45	-14.1387
205	FUT8	1.07778e-37	-12.91		SSBP2	2.31137e-43	-13.9459		IGFBP4	5.24017e-68	18.2506		RIN3	6.98944e-17	8.4577		PCDH9	1.7551e-12	-7.06503		AL137003.2	2.14846e-10	-6.3593		MAD2L1	4.84655e-44	-14.0764
206	RIPOR2	1.8511e-37	-12.909		OASL	5.06248e-42	13.8583		IFIT3	8.25606e-73	-18.2438		RNMT	7.64028e-17	8.4431		RPS5	5.38895e-12	-7.04685		ZFP41	2.1522e-10	-6.35908		TNFRSF11A	4.89749e-43	-14.0556
207	RPL24	3.50086e-37	-12.8929		HLA-DRB1	6.95771e-42	13.8247		GNPTAB	6.55792e-71	-18.1776		ADAM28	1.24226e-16	8.40289		LSR	3.59776e-12	-7.04602		C12orf42	2.18333e-10	-6.35673		EEF2K	3.2336e-44	-14.0383
208	SSBP2	2.16018e-37	-12.8676		CADM1	3.02139e-41	13.7716		SLA2	1.60497e-70	-18.1171		PTMA	1.02138e-16	8.39328		TSPAN4	4.72463e-12	-7.02937		HELZ2	6.94633e-10	6.34374		BBS9	4.81818e-44	-14.0092
209	TNFRSF18	2.66559e-37	-12.8552		S100A13	3.70582e-42	-13.6953		AAK1	2.76105e-69	-18.1096		RPS4X	1.22515e-16	8.36888		RAMP1	5.45341e-12	-7.02772		AP002490.1	2.42717e-10	-6.34048		RNF165	9.63795e-44	-13.984
210	RPS10	5.54656e-37	-12.831		HSH2D	8.802e-42	-13.6942		RPL23A	3.66619e-70	18.1041		CD164	1.86137e-16	8.3335		CCL3	6.63419e-12	7.02467		CACNB2	2.52917e-10	-6.33386		TBL2	8.02367e-44	-13.9757
211	MMP25-AS1	5.64252e-37	-12.8044		RPL38	3.44879e-41	13.6294		TAGLN2	4.75462e-69	18.0919		ATP8B4	2.1459e-16	8.32952		STAT4	6.86008e-12	7.01691		HPGD	2.79132e-10	-6.31851		ZNF500	9.5381e-44	-13.9598
212	GNAQ	4.74918e-37	-12.7904		PRSS23	1.50305e-40	13.6107		GSN	7.36021e-68	18.0875		PPP1R15B	2.20285e-16	8.32596		PRKACB	7.19472e-12	7.01019		RGS5-1	3.00136e-10	-6.3075		PACSIN1	6.21852e-43	-13.9193
213	ZFP36L1	9.36956e-37	-12.774		TNFRSF11A	1.46962e-41	-13.5906		SEC11A	1.25202e-68	18.038		NXT1	2.85855e-16	8.29117		ARHGAP25	7.51825e-12	7.00772		AL627422.2	3.01089e-10	-6.30694		ZNF667	7.67724e-43	-13.9075
214	BIN1	9.87899e-37	-12.7733		BTG2	5.72928e-41	-13.5676		NPC1	2.90088e-70	-17.9695		BIRC2	2.74702e-16	8.29116		DDX5	6.33873e-12	7.00654		LINC02193	3.06585e-10	-6.30409		SCML1	3.76725e-43	-13.8945
215	MT-ND2	1.69624e-36	-12.7687		ABLIM1	5.4162e-41	-13.5633		AP005482.1	3.1954e-69	-17.8351		ANKRD11	3.61762e-16	8.24741		AFMID	2.68083e-12	-7.00569		CD52	8.75115e-10	-6.29177		XKR8	2.75886e-43	-13.8815
216	FXYD2	7.76125e-37	-12.7548		CAPN2	3.54251e-40	13.5375		APMAP	9.36214e-68	-17.7762		CD226	5.3218e-16	8.20715		COL4A4	3.17783e-12	-6.98151		LGALS9	9.62896e-10	6.28834		ZNF34	2.97889e-43	-13.8764
217	LSR	3.68959e-36	-12.6277		PACSIN1	3.67283e-41	-13.5257		MYBL1	3.11033e-68	-17.7486		TRAF5	6.33113e-16	8.1868		RPL26	8.42582e-12	-6.97713		MGLL	3.53784e-10	-6.28179		RNF103	3.41059e-43	-13.8661
218	EFHD2	9.40826e-36	12.6038		HAPLN3	3.51012e-41	-13.522		GRAP2	1.20681e-68	-17.7206		AKAP13	5.70288e-16	8.18529		ZBTB16	1.06615e-11	6.95786		UBTD2	3.56375e-10	-6.2804		FBXO45	3.65438e-43	-13.8626
219	RAB32	1.06246e-35	-12.5462		LEF1	4.69553e-41	-13.5115		SPTSSB	1.82146e-64	17.7073		RB1CC1	6.23946e-16	8.18425		TMEM71	1.16027e-11	6.94196		NBPF10	3.63076e-10	-6.27781		GUCY1A1	5.97825e-43	-13.8492
220	ISG15	1.53536e-35	-12.5426		TRIB2	5.8811e-41	-13.5034		MMP25-AS1	3.97085e-65	17.6466		GSN	6.58682e-16	8.18302		RPL3	1.18766e-11	-6.92348		ZMYND10	3.64032e-10	-6.27736		NUP133	5.08296e-43	-13.8365
221	SINHCAF	1.65522e-35	-12.5225		PLA2G6	7.31647e-41	-13.4986		RPS11	8.29507e-67	17.6346		ARL4C	6.21299e-16	8.17334		PRF1	1.23083e-11	6.92079		PCYOX1L	3.7625e-10	-6.27216		BLOC1S3	6.82795e-43	-13.816
222	CASK	4.59539e-35	-12.4341		LDB2	8.14414e-41	-13.4607		SSBP2	1.84763e-64	17.6143		PRSS23	5.35707e-16	-8.17114		MBP	1.23147e-11	6.91517		HCRT	3.77867e-10	-6.27149		WRAP53	6.94309e-43	-13.8144
223	TAGLN2	1.39021e-34	-12.3756		PDCD4	4.37181e-40	-13.4513		NOP53	3.83436e-66	17.6002		NAP1L1	6.73171e-16	8.17103		RNF115	1.33125e-11	6.91502		FXYD1	8.16306e-10	-6.25778		SHLD3	7.11353e-43	-13.8125
224	APMAP	3.99879e-34	12.3051		PPDPF	7.80886e-40	13.437		SOX4	4.72496e-64	17.5993		AC105446.1	3.90246e-16	-8.15968		RPL10A	1.29151e-11	-6.91379		ADPRH	4.3417e-10	-6.24968		AIG1	1.2795e-42	-13.7687
225	CNN2	8.21216e-34	-12.2056		HDDC2	9.41592e-40	13.432		PDE7B	1.32307e-63	17.5313		PCM1	7.49457e-16	8.15886		BPTF	1.33542e-11	6.91166		ZNF667-AS1	8.13496e-10	-6.24549		RCC1	1.34994e-42	-13.7643
226	KIT	6.2495e-34	-12.2026		IL18	1.57223e-40	-13.4141		NACA	8.56536e-65	17.3476		SLC44A1	9.36566e-16	8.14454		SRGAP3	1.0494e-11	-6.90443		CD302	4.64942e-10	-6.23888		EXTL3	1.58963e-42	-13.7523
227	CD300A	1.36399e-33	-12.1797		LEPROTL1	6.40047e-40	-13.4139		RPL35A	1.81351e-64	17.3428		IFRD1	1.25973e-15	8.10159		MT-ND3	1.33668e-11	-6.90282		AMACR	4.75915e-10	-6.23537		BAHD1	1.64302e-42	-13.7506
228	RPL35A	1.99232e-33	-12.1747		GZMB	1.42662e-39	13.3542		LAG3	3.26673e-65	-17.2522		PLCG2	1.21414e-15	8.10049		AHNAK	1.43236e-11	6.90077		LINC01505	4.99978e-10	-6.22747		SRP14-AS1	3.31801e-42	-13.6996
229	RAB38	1.50557e-33	-12.1293		ACTG1	2.32222e-39	-13.3349		IFI27L2	7.69185e-64	-17.1563		CNR2	1.37406e-15	8.09824		CD70	5.68316e-12	-6.89905		CDK3	5.21403e-10	-6.22086		POLH	4.30457e-42	-13.6783
230	RPL5	3.50772e-33	-12.1215		FHIT	1.43898e-39	-13.2417		LAX1	3.79495e-64	-17.114		EVA1B	1.34099e-15	8.09183		EGLN3	5.80156e-12	-6.8959		AC108463.3	5.32636e-10	-6.21748		ATP6V1E2	4.64403e-42	-13.6726
231	PPP1R14B	4.06571e-33	-12.0734		SLC38A1	1.55575e-38	-13.1573		PTPRC	3.50029e-62	-17.0901		MRPS6	1.2426e-15	8.09126		IGSF10	6.45517e-12	-6.88056		AL049597.2	5.6569e-10	-6.20802		HSPA14	5.41634e-42	-13.6631
232	GZMM	5.75106e-33	12.0721		NSMCE1	1.25319e-38	-13.1344		TLE3	2.79878e-60	16.9982		TTC16	7.85601e-16	-8.09102		ARID4B	2.21454e-11	6.83342		PCNX3	1.01781e-09	-6.20711		KIT	6.08685e-40	-13.613
233	ZFAS1	5.28017e-33	-12.0692		PRCD	1.02752e-38	-13.1071		TTC38	2.65751e-62	-16.9151		RBM23	1.43908e-15	8.07779		RPS25	2.22474e-11	-6.82707		FKBP1B	6.05261e-10	-6.1974		DST	1.22566e-41	-13.6077
234	RPS13	7.28305e-33	-12.0656		BACH2	8.96416e-39	-13.0983		SH3KBP1	9.12836e-62	-16.9106		RGS16	1.75967e-15	8.07563		PTPN4	2.37532e-11	6.82535		CCDC78	6.23997e-10	-6.1926		SLC25A17	1.71389e-41	-13.5764
235	YWHAQ	5.7597e-33	-12.0559		LINC01871	2.84983e-37	12.9411		PLA2G6	1.11238e-59	16.9092		ETS1	1.40866e-15	8.07015		CREBRF	2.44526e-11	6.81932		AC104825.1	6.30496e-10	-6.19083		PABPC1L	4.12999e-41	-13.5607
236	RPL23A	7.968e-33	-12.0549		ZFP36L1	2.37458e-37	-12.9298		ITGAE	1.07791e-61	-16.837		LILRB1	1.04147e-15	-8.06333		ZNF462	1.10321e-11	-6.80334		AL590705.1	6.4588e-10	-6.18712		GEMIN5	5.59584e-41	-13.4873
237	MFGE8	4.68047e-33	-12.0511		GUCY1A1	8.47533e-38	-12.9268		RPL3	3.94111e-60	16.738		IRF1	1.60211e-15	8.05884		LTBR	1.12564e-11	-6.80044		ARHGAP6	6.49546e-10	-6.18605		ARL13B	6.75688e-41	-13.4723
238	NELL2	6.02107e-33	-12.0147		ZBTB10	1.67497e-37	-12.9054		LMNA	1.61548e-58	16.7064		TC2N	2.04248e-15	8.0381		TNFRSF1B	2.92893e-11	6.79466		UAP1L1	6.65882e-10	-6.18225		NEMP2	1.03851e-40	-13.4403
239	FUT7	7.01019e-33	-12.012		TLE4	3.39715e-37	-12.8999		TSC22D3	2.62192e-59	16.6623		BTF3	1.78654e-15	8.0377		TMEM123	2.65741e-11	-6.79376		AMOT	7.16557e-10	-6.17064		RPAP1	1.15214e-40	-13.4318
240	OASL	1.02736e-32	-11.9914		SERBP1	5.55946e-37	-12.878		TRIM22	2.60759e-60	-16.6601		GNAS	1.98599e-15	8.02854		S1PR5	3.02688e-11	6.79176		AC020656.1	7.19564e-10	-6.16981		PGAM5	1.70999e-40	-13.4013
241	PRDM8	8.25501e-33	-11.9882		ZNF439	1.88187e-37	-12.8749		SMAP2	1.82705e-58	16.6151		PPIB	2.10036e-15	8.02142		CDK13	3.24796e-11	6.77692		MTFP1	7.73588e-10	-6.15846		DAPP1	4.45391e-40	-13.3876
242	ZFHX3	1.13875e-32	-11.9608		ATM	6.8621e-37	-12.8676		MRPL14	3.21903e-58	16.5782		H1FX	2.40608e-15	8.00929		RPS13	3.19468e-11	-6.77424		ADORA2A-AS1	8.63343e-10	-6.14082		NUDT8	2.21069e-40	-13.3856
243	RPL27A	2.52737e-32	-11.9596		MEF2C	1.89256e-37	-12.8596		ZBP1	1.12604e-59	-16.57		MT-ND1	2.72825e-15	7.98152		YPEL3	3.26534e-11	6.76561		LINC01871	2.09671e-09	-6.13952		INTS14	2.27825e-40	-13.3797
244	SLC39A10	1.77218e-32	-11.9476		TRAF5	5.14821e-37	-12.8454		HIPK2	8.26308e-60	-16.5418		NME8	2.09328e-15	-7.97733		SYNGR1	3.6853e-11	6.75879		AP003392.1	8.9837e-10	-6.13461		NEK4	2.58624e-40	-13.3707
245	FTH1	4.32617e-32	11.9012		ZEB2	3.01197e-36	12.7464		TGFBR3	6.53645e-59	-16.4779		CNN2	3.70233e-15	7.96158		CX3CR1	4.15874e-11	6.74672		EFNB1	8.99134e-10	-6.13429		FAM169A	2.78035e-40	-13.3652
246	SORL1	8.05645e-32	11.846		RAB11FIP1	3.53472e-36	-12.7056		IL4R	4.99536e-57	16.4534		PTPN7	3.65077e-15	7.95743		LYAR	4.11826e-11	6.73556		INPP5A	9.04869e-10	-6.13337		THBS1	3.32105e-40	-13.3512
247	TC2N	1.16811e-31	-11.7855		ARAP2	4.44594e-36	-12.6949		SERBP1	1.67657e-57	16.3673		MT-ND3	3.83349e-15	7.94324		SH3KBP1	4.21397e-11	6.73508		C2CD2	1.44082e-09	-6.12016		MAPKBP1	5.06991e-40	-13.3292
248	PLP2	1.32283e-31	-11.7719		TRAC	1.26283e-35	12.6756		PTCH1	4.69221e-59	-16.3546		NEAT1	3.9828e-15	7.93324		S100A4	4.36697e-11	6.72574		USP3-AS1	1.05981e-09	-6.10805		SLC25A40	6.18827e-40	-13.3076
249	RPL26	3.39306e-31	-11.7313		MIAT	3.65454e-35	12.6025		ZFP36L1	4.81338e-57	16.3544		DNAJB14	4.52726e-15	7.92977		GIMAP4	5.15434e-11	6.70153		INF2	1.10295e-09	-6.10156		ZNF785	6.42647e-40	-13.3049
250	TRIM47	9.76619e-31	-11.5985		TOMM20L	2.74194e-35	12.5644		PABPC1	3.70512e-57	16.3171		DDIT3	4.5611e-15	7.92855		CERNA1	2.37761e-11	-6.69137		CMTM8	1.10997e-09	-6.10067		AC025171.3	9.31637e-40	-13.2803
251	NAP1L1	1.62408e-30	-11.5701		DSTN	3.47473e-35	12.5618		STAT4	4.29043e-57	-16.2369		KLF10	5.56704e-15	7.92154		CLIP1	5.92172e-11	6.68797		NCR3LG1	1.16951e-09	-6.09229		AP002495.2	1.12978e-39	-13.257
252	ITGA1	1.80536e-30	-11.5231		SCRN1	8.06668e-36	-12.56		RPL6	6.67617e-57	16.2062		CASK	5.20241e-15	7.91963		AC004585.1	2.78487e-11	-6.66777		CDCA7L	1.22107e-09	-6.08534		RUNX2	5.05649e-39	-13.2531
253	ATP8B4	2.53574e-30	-11.5095		2022-03-03	9.0156e-36	-12.55		CD6	5.6912e-58	-16.1903		OGT	5.08746e-15	7.91499		ANXA1	6.58277e-11	6.6575		ATG9A	1.2226e-09	-6.08514		CCDC51	1.59039e-39	-13.2373
254	RHOBTB3	4.89297e-30	11.5011		IER3	1.39253e-35	-12.5472		RPL14	8.68357e-57	16.1778		MLXIP	5.78038e-15	7.90709		FUT7	4.55069e-11	-6.65473		AC025682.1	1.2872e-09	-6.07685		DENND5A	1.98506e-39	-13.2328
255	HLA-DMA	3.05182e-30	-11.4888		RPL27A	2.85745e-35	12.5405		ATP8B4	2.84023e-55	16.1769		HINT1	5.09892e-15	7.90524		RPL35	6.86668e-11	-6.65405		WDR78	1.28854e-09	-6.07668		LEF1	1.04502e-38	-13.2275
256	PTMA	4.22556e-30	11.4873		GYPC	4.04941e-35	-12.5175		PPIA	2.13578e-56	16.1638		MBNL1	6.59865e-15	7.87446		DDX6	7.09781e-11	6.65165		AL731566.1	1.43407e-09	-6.05928		ZNF358	1.90089e-39	-13.223
257	GPR82	3.33946e-30	-11.4795		CAMK4	1.52246e-35	-12.5116		ARNTL	3.62081e-57	-16.1428		TIPARP	8.46018e-15	7.85358		EEPD1	3.19067e-11	-6.64787		RARRES3	3.37935e-09	6.05586		EBLN2	1.83991e-39	-13.2218
258	FXYD5	1.13996e-29	-11.3973		SLC16A3	1.92883e-35	-12.5002		CNR2	8.16153e-55	16.1376		ERGIC1	8.66508e-15	7.85079		SH2D1B	7.72456e-11	6.63988		TMEM202-AS1	1.5451e-09	-6.04728		KLHDC1	2.28489e-39	-13.203
259	GOLIM4	8.24294e-30	-11.3962		MT-CO3	8.28282e-35	-12.4835		HVCN1	9.30163e-55	16.118		FYB1	8.4216e-15	7.84172		GZMM	7.90741e-11	6.63094		PARVB	1.66478e-09	-6.03525		LIPE	2.61945e-39	-13.1924
260	RPL15	1.92115e-29	-11.3683		LSR	2.89871e-35	-12.4559		TSPO	3.15334e-55	16.055		EPB41	1.01332e-14	7.81942		RPL18A	8.68382e-11	-6.61735		PARP12	4.18816e-09	6.02871		FKTN	4.171e-39	-13.1872
261	CD84	1.27425e-29	-11.3518		PHACTR2	1.55508e-34	-12.3666		A2M-AS1	1.35374e-56	-15.9996		LDLRAD4	1.25087e-14	7.8078		NUB1	9.26439e-11	6.61039		AP002026.1	1.73899e-09	-6.02817		CACTIN	3.37821e-39	-13.1729
262	RPL36A	1.88982e-29	-11.3477		ERGIC1	7.05343e-34	-12.2434		EMP3	3.44808e-55	15.9804		ATP2B1-AS1	1.41306e-14	7.79242		AC004148.2	4.20271e-11	-6.60696		SAT1	4.09678e-09	6.02642		ZNF440	3.66678e-39	-13.1667
263	LDHB	2.58369e-29	-11.3161		DDAH2	8.0899e-34	-12.2345		HLA-E	8.66577e-55	-15.9622		GSTP1	1.28756e-14	7.78909		TRIM38	9.89748e-11	6.60191		ESM1	1.99692e-09	-6.00566		GAA	5.06528e-39	-13.1415
264	RASSF8-AS1	3.40826e-29	-11.2831		GPR65	1.23765e-33	-12.2067		FAU	4.48468e-55	15.9449		MACF1	1.37868e-14	7.78156		TPP1	1.01682e-10	6.59899		LINC02391	2.22642e-09	-5.98764		SLC4A2	5.20817e-39	-13.1414
265	IMMP2L	3.19076e-29	-11.2734		TEC	8.16535e-34	-12.181		ORAI2	4.43718e-54	15.9331		LINC00944	1.05396e-14	-7.7793		KIAA1211L	6.43887e-11	-6.54302		LINC02019	2.26592e-09	-5.98499		GFM2	6.33317e-39	-13.1375
266	A1BG	4.58109e-29	-11.2485		HSBP1L1	1.40474e-33	-12.1437		PLAC8	1.73233e-54	15.8944		RPS3	1.58157e-14	-7.76028		RUNX2	1.01041e-10	-6.54153		GLIDR	2.36481e-09	-5.97788		AC245060.6	8.66671e-39	-13.1285
267	FOS	7.15496e-29	-11.2189		KDSR	1.54175e-33	-12.1367		TPRG1	1.17247e-55	-15.8473		LDHB	1.67863e-14	7.75791		MAML3	1.18386e-10	-6.54097		AC067817.2	2.4714e-09	-5.97084		TATDN2	8.54896e-39	-13.1019
268	LRRFIP1	8.6064e-29	-11.2141		TSPO	3.58496e-33	-12.1361		IL18R1	9.39627e-53	15.7564		NPM1	1.59384e-14	7.75605		UTRN	1.43464e-10	6.53968		ERBB3	2.5115e-09	-5.96807		AL392172.1	1.13508e-38	-13.083
269	DUSP4	8.3384e-29	-11.1824		CD79B	1.69268e-33	-12.1343		RPS3	6.88733e-54	15.7506		NLRC3	1.78632e-14	7.75394		AC016831.5	1.48757e-10	6.53959		DNAH17	2.51695e-09	-5.96764		CD99L2	1.08743e-38	-13.0822
270	TPST2	3.01554e-28	-11.0928		CLIC1	6.20539e-33	-12.1149		A1BG	2.91035e-52	15.6968		C9orf16	1.75521e-14	7.74876		GNLY	1.43923e-10	-6.53202		SIRT4	2.6996e-09	-5.95629		ZNF799	1.46812e-38	-13.0592
271	RPL23	4.48356e-28	-11.0751		FXYD2	2.23408e-33	-12.0999		ARHGEF3	1.01935e-53	-15.6625		TLE4	1.98297e-14	7.73589		C12orf75	1.62054e-10	6.51649		NR3C2	2.79317e-09	-5.95075		SLC39A9	1.4926e-38	-13.0576
272	CHPT1	3.61952e-28	-11.0586		RCAN3	3.88739e-33	-12.0519		ATXN1	2.56695e-53	-15.5796		PRDM2	1.99757e-14	7.73383		GK5	1.7693e-10	6.5087		TINCR	2.91322e-09	-5.9438		LRSAM1	2.03126e-38	-13.0339
273	HLA-DMB	4.15661e-28	-11.0458		TRGC1	1.29667e-32	-12.008		OASL	3.76254e-53	-15.5695		EIF4A1	2.25689e-14	7.72117		PARP8	1.77637e-10	6.50722		FOXD2-AS1	2.94121e-09	-5.94215		KDM4A	2.13947e-38	-13.0305
274	SERPINB9	4.46429e-28	-11.0434		PTGDR	1.87175e-32	-11.9841		POLR2L	2.77982e-52	15.5633		SBDS	2.53397e-14	7.70677		TNFAIP3	1.8444e-10	6.49531		AC068446.2	3.06128e-09	-5.93553		AC040162.1	2.57062e-38	-13.0211
275	DAPP1	4.11092e-28	-11.0377		LGALS3	6.86894e-32	11.956		SYPL1	1.8632e-51	15.5439		FCGR3A	3.16609e-14	-7.66298		RPL35A	1.82024e-10	-6.49302		TSPAN33	3.0831e-09	-5.9342		MORC2-AS1	3.51564e-38	-12.9975
276	AHR	6.41857e-28	-11.0026		DDX24	4.22388e-32	11.9478		S100A13	5.8079e-51	15.5237		UBALD2	3.47408e-14	7.65994		RPS6	1.92472e-10	-6.49057		UBC	6.83963e-09	5.93043		ZNF687	3.28669e-38	-12.9963
277	FAM129A	1.90909e-27	-10.9177		FHL3	2.39802e-32	-11.9267		VIM	9.45174e-52	15.4942		AOAH	3.64477e-14	7.64746		NKTR	2.02545e-10	6.48319		AL080317.2	3.52021e-09	-5.91255		FAM174A	3.47252e-38	-12.9917
278	PLSCR1	2.70589e-27	-10.8798		VWA3A	6.14715e-32	11.9013		RPL38	1.85953e-52	15.4931		CTSD	3.78575e-14	7.64459		CCDC88C	2.30188e-10	6.46508		PHF11	7.96596e-09	5.90901		MTMR2	4.29825e-38	-12.9757
279	ESD	3.54549e-27	-10.8593		SYPL1	3.89266e-32	-11.8952		AC008105.3	2.65978e-51	15.4581		PLAC8	3.7177e-14	7.64358		RPL12	2.24208e-10	-6.46038		LCMT2	3.69603e-09	-5.9045		NUDT15	5.52102e-38	-12.9566
280	RASSF8	3.77975e-27	-10.8452		GMFG	8.04514e-32	-11.8878		XBP1	4.31428e-51	15.4096		MFGE8	4.23267e-14	7.64243		BCL11B	2.44251e-10	6.45887		DTX3L	8.64438e-09	5.89677		LRRC42	6.28918e-38	-12.9456
281	P2RY14	3.88089e-27	-10.8407		FCRL6	1.32028e-31	11.8822		IL2RB	4.25949e-51	15.3748		TGFB1	4.13689e-14	7.6348		PLEKHA1	2.5197e-10	6.45283		NRG4	4.2244e-09	-5.88226		SEPSECS	6.81747e-38	-12.939
282	FYN	5.51565e-27	10.8359		RPS12	9.65491e-32	11.8436		IER2	4.36424e-51	15.3634		CD247	4.24933e-14	-7.62681		RNF166	2.47174e-10	6.45136		HERC6	9.9033e-09	5.87463		ADAT2	7.47561e-38	-12.9321
283	ZNF667	3.80299e-27	-10.8327		ZNF667-AS1	4.53708e-32	-11.8419		UBA52	1.79404e-51	15.3611		JMJD1C	4.81827e-14	7.61876		ANKRD11	2.48564e-10	6.44837		AC055822.1	4.50402e-09	-5.87165		IL6ST	1.25076e-37	-12.9174
284	RPL22	6.8869e-27	-10.8217		CLEC2D	1.53402e-31	11.8402		AFF3	7.42351e-50	15.3375		PNISR	4.68091e-14	7.60942		ZNF207	2.51373e-10	6.44688		AC011450.1	4.50851e-09	-5.8714		PAXIP1	1.04864e-37	-12.9069
285	ANXA2	8.11876e-27	-10.7718		IFNG-AS1	1.0753e-31	-11.7748		GATA3	2.31466e-50	15.309		SET	5.33091e-14	7.59487		LINC00996	2.44523e-10	-6.44166		AC016355.1	4.54711e-09	-5.87006		TBCE-1	2.04002e-37	-12.8526
286	SLA2	1.24991e-26	10.7677		ARL4C	4.52263e-31	-11.7354		TRAF5	5.12448e-50	15.2705		DNAJB11	6.61275e-14	7.58334		NFAT5	2.76309e-10	6.43673		TRIM58	4.58674e-09	-5.86854		CXorf40A	2.57533e-37	-12.8343
287	SMAP2	1.01493e-26	-10.7647		OTULINL	2.96688e-31	-11.7261		ARPC2	2.32385e-50	-15.2376		RPS15A	6.02222e-14	7.57447		PRRC2C	2.65867e-10	6.43448		AC026471.3	4.80139e-09	-5.86096		FAM111A-DT	2.99355e-37	-12.8236
288	GNG2	1.56026e-26	10.743		YPEL1	6.27832e-31	-11.6756		THEM4	1.2289e-49	15.237		SYNRG	6.80916e-14	7.57013		HNRNPU	2.72349e-10	6.43171		NDST2	4.88661e-09	-5.85796		MIR4458HG	3.25607e-37	-12.8217
289	PLEC	1.32064e-26	-10.7214		LMNA	5.18805e-31	-11.6666		PDE6G	3.08037e-49	15.2047		TRA2B	7.47588e-14	7.55077		ZMYND10	1.37094e-10	-6.42855		CFAP53	4.93736e-09	-5.85636		PSKH1	3.8383e-37	-12.813
290	AC136475.9	1.39163e-26	-10.7191		L3MBTL4	5.75704e-31	-11.6229		NME8	2.86165e-51	-15.1849		RAC2	8.3278e-14	7.53767		AKR1C3	3.30455e-10	6.40905		AL590560.2	5.00975e-09	-5.85379		FXYD2	8.80851e-37	-12.8126
291	XIST	2.22669e-26	-10.7047		ARHGAP9	1.58587e-30	-11.6078		AC243829.1	4.08977e-51	-15.1709		MAP2K2	9.65579e-14	7.51857		RAD51AP1	1.64093e-10	-6.40055		RPS28	1.09394e-08	-5.84769		AC008467.1	3.42856e-37	-12.8117
292	PPA1	3.94632e-26	-10.6264		CD247	1.53606e-30	11.6045		ADRB2	4.32852e-51	-15.1663		ADGRG3	1.16878e-13	7.50824		CDC42EP3	3.51237e-10	6.39638		PIK3R6	5.21399e-09	-5.84709		QSER1	3.66947e-37	-12.8113
293	TRAF5	4.96614e-26	-10.6113		ZNF358	8.5017e-31	-11.5908		SLC44A1	8.88334e-49	15.1217		RPGR	1.17926e-13	7.50448		SRC	1.72926e-10	-6.39297		HOXA7	5.5068e-09	-5.83796		RAB40C	4.26232e-37	-12.7942
294	SCML1	5.98403e-26	-10.5735		HLA-C	2.44482e-30	11.5693		CARD16	7.43277e-50	-15.0785		TMEM14C	1.2291e-13	7.49797		SOCS3	1.73731e-10	-6.39221		PAQR7	5.71669e-09	-5.83174		LPCAT3	7.59516e-37	-12.7522
295	HOXA10	7.27876e-26	-10.5549		REL	2.98245e-30	-11.5501		TSPAN4	2.99324e-48	15.0635		HELZ	1.36287e-13	7.47684		RPS16	3.56318e-10	-6.38846		TMEM220-AS1	5.78496e-09	-5.82978		AC008608.2	7.64913e-37	-12.7503
296	PPIA	1.40782e-25	-10.5286		ATP1B1	1.35248e-30	-11.55		CMKLR1	4.16141e-50	-15.0138		ARAP2	1.35219e-13	7.47562		GOLGA4	3.76162e-10	6.38536		ADAMTS6	6.06344e-09	-5.8219		RCN1	7.92625e-37	-12.7448
297	PRDX1	1.17831e-25	-10.5253		NMT2	3.056e-30	-11.536		RPL7	3.59449e-49	14.9821		SOX4	1.51838e-13	7.47164		STAG2	3.73932e-10	6.3834		AL034550.2	6.17728e-09	-5.81881		FAM120C	9.29885e-37	-12.7322
298	IFNG	1.24732e-25	-10.5097		CYBA	3.73039e-30	11.527		KLRD1	7.06558e-49	14.9435		ZFP36L2	1.44006e-13	7.46761		TSPAN33	1.90283e-10	-6.378		RIMKLA	6.4913e-09	-5.81032		ICAM1	1.01433e-36	-12.7262
299	EID1	1.66733e-25	-10.5061		CYTH3	2.79999e-30	-11.518		CD63	1.72224e-48	14.8956		XIST	1.394e-13	7.46578		PCM1	3.92721e-10	6.37509		AHI1	1.29031e-08	-5.80971		UTP20	1.02291e-36	-12.7247
300	CD37	2.00545e-25	-10.4921		ZNF154	1.95073e-30	-11.5163		RPS7	1.89316e-48	14.8807		PRRC2B	1.68114e-13	7.44804		RPS7	3.9296e-10	-6.37052		MKI67	7.98064e-09	-5.80969		ZNF275	1.11353e-36	-12.7226
301	RPS7	2.29817e-25	-10.4894		CRTAM	4.22323e-30	-11.4799		CD226	2.45269e-47	14.797		RNF125	1.70457e-13	7.44433		GAB1	3.53297e-10	-6.36151		PRCD	1.14471e-08	-5.79427		CHST14	1.31467e-36	-12.7081
302	ZBTB16	2.72227e-25	10.482		TMEM14C	4.63978e-30	-11.4764		PRR5L	1.08047e-47	-14.6779		GCHFR	2.0045e-13	7.42759		DSCAML1	2.24599e-10	-6.35257		CHST12	1.49205e-08	5.79199		ZNF250	1.54964e-36	-12.6916
303	ITGB7	1.85675e-25	-10.4756		SYNE1	1.14358e-29	11.4531		H3F3B	2.5443e-47	14.6778		AC026979.2	2.19708e-13	7.41722		CCR1	2.88993e-10	-6.35003		SPDYE1	7.4691e-09	-5.78686		CCDC77	1.76158e-36	-12.686
304	UBB	3.54469e-25	10.4364		CCDC50	8.68704e-30	-11.4215		IER5	7.99646e-47	14.6658		GAS7	2.51348e-13	7.39648		KAT6A	4.67803e-10	6.34876		CACNB4	7.51265e-09	-5.78587		MAN1C1	2.05676e-36	-12.6802
305	MYO6	2.83698e-25	-10.4246		LINC00944	2.68597e-29	11.4191		TXNIP	1.11262e-46	-14.614		AKR1C3	2.36194e-13	-7.38038		ADAM10	4.81955e-10	6.34518		AL162377.3	7.53212e-09	-5.78542		CATSPER2	1.78595e-36	-12.6799
306	RPL37A	5.58569e-25	-10.4004		GLIPR2	1.22746e-29	-11.4168		IL12RB2	1.26455e-45	14.5845		MTRNR2L12	2.61564e-13	7.37959		IL4R	4.36363e-10	-6.34224		AC104958.2	7.85141e-09	-5.77832		ZNF100	2.18053e-36	-12.6645
307	PPP1R15A	5.22623e-25	-10.3934		MPST	1.2178e-29	-11.4023		AC025164.1	9.76015e-46	14.5717		E2F3	2.88255e-13	7.37711		2022-09-07	4.61192e-10	6.33935		SAP30L-AS1	7.94994e-09	-5.77624		AC002467.1	2.33202e-36	-12.6585
308	DLL1	5.59887e-25	-10.3684		CMTM6	1.5986e-29	-11.3911		NUCB2	5.56773e-46	14.5283		GPR171	2.97678e-13	7.37147		RSF1	5.90276e-10	6.30872		ZNF469	8.27117e-09	-5.76958		CMPK2	2.40694e-36	-12.6581
309	TXN	6.994e-25	-10.3571		KLRF1	1.96009e-29	-11.3902		STK4	4.76091e-46	-14.5131		SATB1	3.02656e-13	7.36731		PDE6G	5.85617e-10	-6.2883		AC084018.2	8.72056e-09	-5.76053		NIPA1	2.77342e-36	-12.6448
310	RPL29	1.00817e-24	-10.341		MYO6	4.07639e-29	11.3887		TMEM14C	2.31447e-45	14.5096		NSMCE1	3.16936e-13	7.36361		RPS21	7.02915e-10	-6.27432		CHMP5	1.85027e-08	5.75549		ZBTB20-AS2	3.05653e-36	-12.6368
311	RPL14	1.02516e-24	-10.3388		BASP1	9.65852e-30	-11.3816		HLA-DPB1	4.28913e-46	-14.4909		TSTD1	3.12308e-13	7.35965		SEMA6C	3.83025e-10	-6.26954		TMEM170B	9.03093e-09	-5.75464		AREG	6.06654e-36	-12.6071
312	RPL6	1.85717e-24	-10.283		SLC5A3	2.02843e-29	-11.3676		CLDND1	1.65133e-45	14.4717		ICAM3	3.28716e-13	7.35407		PTPRJ	7.94519e-10	6.26415		AC011511.1	9.03165e-09	-5.75463		ZNF140	4.72851e-36	-12.6036
313	IRAK3	1.48421e-24	-10.2793		EFHD2	2.66605e-29	11.3604		TMEM71	2.39326e-46	-14.4695		LDB2	3.93786e-13	7.34477		SON	7.71331e-10	6.25368		PDE5A	9.23316e-09	-5.7509		PHLPP1	4.71957e-36	-12.6019
314	CYSLTR1	2.09412e-24	-10.2427		AC008609.1	3.03898e-29	11.3478		LILRB1	1.20531e-46	-14.4515		MYO6	2.91171e-13	-7.33319		CYLD	8.3068e-10	6.25114		CD38	2.05322e-08	5.73817		SLX4	4.85056e-36	-12.5999
315	BASP1	1.91381e-24	-10.2415		TNFSF10	2.797e-29	-11.324		MATK	1.20032e-45	14.449		RPLP0	3.88495e-13	7.32483		KLHL24	8.53307e-10	6.24753		CNOT10	1.76664e-08	-5.73805		SPACA9	5.6843e-36	-12.5961
316	CAPN2	2.29664e-24	-10.2348		TRBC2	5.24856e-29	11.312		PLA2G16	3.74354e-46	-14.4427		RPS24	3.86907e-13	7.32385		MAP3K8	8.44522e-10	-6.23728		TNFSF9	1.48657e-08	-5.73454		SEC31B	5.11909e-36	-12.5954
317	GLRX	3.67924e-24	10.2121		MGST1	4.69617e-29	11.3063		LDHB	2.85607e-45	14.44		MAP9	5.06938e-13	7.30231		RPAP2	9.27016e-10	6.23596		KPTN	1.03057e-08	-5.7321		BRCA2	6.59682e-36	-12.5776
318	TEC	2.65411e-24	-10.2082		DST	3.74891e-29	-11.2543		ATP5MG	1.32834e-45	14.4157		IFI27L2	4.43672e-13	-7.29952		PSME4	9.31482e-10	6.23586		AL158071.3	1.06616e-08	-5.72647		SLC38A6	6.83016e-36	-12.5724
319	MYBL1	6.15863e-24	10.1664		CBLB	9.16911e-29	-11.2347		LSP1	1.51125e-45	-14.4064		TUBA1A	5.03054e-13	7.29526		AC211476.2	5.10285e-10	-6.22444		GNRH1	1.12573e-08	-5.7172		AC021054.1	7.65111e-36	-12.5632
320	MYADM	5.08472e-24	-10.162		MUM1	1.00541e-28	-11.2173		GPR141	4.84225e-46	-14.3571		H3F3A	5.22477e-13	7.27994		CNOT6L	1.0186e-09	6.21697		AC021016.3	1.1604e-08	-5.71196		CHKA	9.04911e-36	-12.5588
321	RPS27A	6.04318e-24	-10.1596		IER2	1.4181e-28	-11.1997		TBXAS1	1.02519e-45	-14.2931		XBP1	6.63931e-13	7.25705		IFI16	1.01898e-09	6.21351		ARAP1-AS2	1.20369e-08	-5.70569		SDCBP2-AS1	9.68903e-36	-12.5438
322	JUN	6.22217e-24	-10.1479		RAB38	8.44735e-29	-11.1834		CNN2	4.0526e-44	14.2564		PTGDR	6.91574e-13	7.25056		PTGER4	1.0934e-09	6.20797		PINLYP	1.21054e-08	-5.70467		ACVR2A	1.49685e-35	-12.5321
323	NFE2L3	6.12014e-24	-10.1324		LILRB1	4.31215e-28	11.1661		LINC00944	2.31213e-45	-14.2308		ACTR3	6.93271e-13	7.24782		RNF19A	1.07205e-09	6.20751		EFCAB5	1.23304e-08	-5.70155		DPAGT1	1.24881e-35	-12.529
324	ESYT2	7.37964e-24	-10.1154		TST	1.15453e-28	-11.1635		SINHCAF	8.05666e-44	14.2202		SPRY2	7.67868e-13	7.24752		RPL14	1.15893e-09	-6.19191		ZNF426-DT	1.2787e-08	-5.69529		C12orf60	1.25115e-35	-12.5255
325	BACH2	7.58264e-24	-10.1056		IFI44	2.07216e-28	-11.1153		RPL21	2.23393e-44	14.1937		FNBP1	8.33861e-13	7.22263		SRRM1	1.26428e-09	6.17506		CARD16	2.54661e-08	5.69479		FANCI	1.26958e-35	-12.5231
326	FHL3	1.29816e-23	10.0984		MT1F	1.48999e-27	11.0306		2022-09-06	7.62375e-44	14.1318		EIF5	8.83593e-13	7.21419		FMNL1	1.31779e-09	6.17168		MEX3D	1.45321e-08	-5.67333		SLC25A30	2.95313e-35	-12.5089
327	HSPB1	1.15076e-23	-10.0697		RAB32	4.83763e-28	-11.0235		B3GAT1	2.25634e-44	-14.0824		YBX3	9.98198e-13	7.21151		RNASEH2A	8.49723e-10	-6.14363		ACSM3	1.46682e-08	-5.67182		PLAGL1	2.58119e-35	-12.4646
328	PCNX2	1.21538e-23	-10.0607		RIN3	8.7065e-28	-11.0213		GSTP1	2.99864e-43	14.0349		LIMS1	1.11843e-12	7.18848		BOD1L1	1.70348e-09	6.12986		PLGLB1	1.47439e-08	-5.67093		UBASH3B	2.69241e-35	-12.4626
329	THEM4	1.49387e-23	-10.049		TMEM204	6.14282e-28	-11.0199		HDDC2	1.77025e-43	-14.0181		CD83	1.182e-12	7.18732		FAM239A	9.33061e-10	-6.12864		ACE	1.4881e-08	-5.66923		IFNG-AS1	3.756e-35	-12.4526
330	SPINT2	1.61891e-23	-10.0309		TNFSF9	7.45649e-28	-10.9957		MT-ATP6	1.29658e-42	-13.9404		SPTBN1	1.17125e-12	7.18107		HDDC2	1.72919e-09	6.12771		AP005131.1	1.50535e-08	-5.66733		ZNF747	5.17457e-35	-12.4082
331	BAZ2B	2.45236e-23	-9.99946		RPS19	1.43303e-27	10.9909		CMTM6	2.3644e-42	13.9155		EEF2	1.16619e-12	7.17256		PIK3R6	9.39703e-10	-6.12745		MYH7B	1.50779e-08	-5.66703		ZNF792	5.3313e-35	-12.4072
332	SSR4	3.07886e-23	-9.99118		MYDGF	1.31519e-27	-10.9823		RPL31	1.25148e-42	13.8905		TLN1	1.27283e-12	7.16101		TNFRSF18	1.68984e-09	-6.11892		CYTL1	1.54297e-08	-5.6631		BTBD9	7.48908e-35	-12.402
333	GOLGB1	3.51791e-23	-9.96994		GATA3	1.62594e-27	-10.9642		CCSER2	1.37524e-42	-13.8828		PRKX	1.36256e-12	7.15477		SLC44A1	1.66756e-09	-6.11651		AC007349.2	1.57104e-08	-5.66001		LANCL2	6.13979e-35	-12.3939
334	FAU	4.27036e-23	-9.96623		LATS2	1.30509e-27	-10.9486		RAB37	6.24289e-42	13.8673		EZH2	1.64528e-12	7.13448		IL2RA	1.01338e-09	-6.11543		TTC34	1.59253e-08	-5.65761		MYEF2	7.77955e-35	-12.3805
335	PVT1	3.88455e-23	-9.94105		LRMP	1.83437e-27	-10.9476		LCP1	2.44774e-42	-13.8598		ANXA1	1.60258e-12	-7.1283		LPP-AS2	1.02757e-09	-6.11324		AC015726.1	1.60816e-08	-5.65586		AL080276.2	2.2248e-34	-12.3002
336	RUNX2	4.38867e-23	-9.92732		CHD9	1.96241e-27	-10.9452		SORL1	4.50764e-42	-13.8043		GLCCI1	1.6765e-12	7.12767		LUC7L3	1.99937e-09	6.09856		SUV39H2	1.75927e-08	-5.64037		TRDMT1	2.1923e-34	-12.2894
337	SPRY2	4.81072e-23	-9.92315		CATSPER1	2.12097e-27	-10.9255		SLC2A4RG	1.3867e-42	-13.7971		HLA-A	1.63575e-12	-7.1239		ZBTB38	2.08257e-09	6.09753		AC090204.1	1.84686e-08	-5.63202		NREP	2.70608e-34	-12.2737
338	S100A6	5.82108e-23	-9.92269		HRNR	3.03503e-27	-10.9194		MAF	1.66058e-42	-13.776		IFIT3	1.48576e-12	-7.11525		SLC2A1-AS1	1.13705e-09	-6.09698		AP000866.2	1.97124e-08	-5.62071		SMPD2	2.8241e-34	-12.2686
339	IFITM1	5.98646e-23	-9.91871		DENND5A	1.52283e-27	-10.9174		MT2A	7.46775e-42	-13.7464		FLOT1	1.83563e-12	7.1141		SLFN5	2.07372e-09	6.09464		MYO7A	2.03591e-08	-5.61507		PON2	3.32354e-34	-12.2548
340	FOXC1	5.55959e-23	-9.90853		THEM4	2.69272e-27	-10.8998		PTGER4	7.19797e-42	-13.7263		MIR181A1HG	2.04769e-12	7.10544		SP140	2.40966e-09	6.07458		ARHGEF37	2.06953e-08	-5.61231		MCM8	4.69362e-34	-12.2494
341	TRG-AS1	6.4036e-23	-9.90461		IL4R	3.35953e-27	-10.8799		FCRL3	5.91659e-42	-13.6928		NOTCH1	2.02579e-12	7.1037		SLFN12L	2.44953e-09	6.07021		C16orf46	2.14596e-08	-5.606		AL031714.1	3.68455e-34	-12.2463
342	FLNA	7.42209e-23	-9.89321		GRAP2	7.62394e-27	10.8684		TRA2B	2.5086e-41	13.6774		GNAQ	2.13999e-12	7.09964		ZNF521	1.3433e-09	-6.0701		AL691403.2	2.27637e-08	-5.59576		PAIP2B	4.17433e-34	-12.236
343	CSNK1G3	1.24753e-22	-9.8403		PIK3R1	5.45772e-27	-10.8596		FOS	5.84896e-41	13.6575		SRRM2	1.8963e-12	7.09894		GLG1	2.4739e-09	6.06824		AC232271.1	2.33088e-08	-5.59161		WIZ	4.93113e-34	-12.2299
344	ATP5F1E	1.47536e-22	-9.83831		DUSP4	3.26595e-27	-10.8509		CLIC1	8.13877e-41	13.5755		MPZL3	2.17775e-12	7.09601		GON4L	2.5064e-09	6.06669		HABP4	3.48321e-08	-5.58956		FAM213B	6.04115e-34	-12.2057
345	KIAA0319L	1.20837e-22	-9.83591		CD63	7.95464e-27	-10.8359		EVI2B	6.98385e-41	-13.5734		APRT	2.05835e-12	7.09279		FKBP11	2.71649e-09	6.0527		UBAC2-AS1	2.40019e-08	-5.5865		TCFL5	6.64364e-34	-12.2011
346	ZNF217	1.3629e-22	-9.8291		MRPS6	7.28954e-27	-10.8342		BNC2	4.71872e-41	-13.5077		RTF2	2.12312e-12	7.09126		NUDT17	1.50115e-09	-6.05214		HAUS7	2.42193e-08	-5.5849		ZFP64	6.89647e-34	-12.1944
347	CSGALNACT1	1.17817e-22	-9.82794		CHKA	5.78867e-27	-10.7947		AKAP17A	1.31882e-39	13.4298		TCIRG1	2.17899e-12	7.0908		NCOR1	2.81319e-09	6.04345		CIB2	2.4225e-08	-5.5848		LRRC61	7.06767e-34	-12.1929
348	DENND1B	1.5028e-22	-9.81321		STAP1	8.47409e-27	-10.7623		CDKN2D	1.13566e-39	13.4178		SLC25A6	2.29017e-12	7.07835		TRANK1	3.11184e-09	6.0299		AC018643.1	2.50762e-08	-5.57884		ZNF805	7.94556e-34	-12.1829
349	TNFSF11	1.55964e-22	-9.81159		TIPARP	1.4402e-26	-10.7496		PACSIN1	5.65673e-39	13.4079		SREK1	2.33477e-12	7.07602		PRKCH	3.05617e-09	6.0297		LYL1	2.52565e-08	-5.57762		ACSF2	8.58159e-34	-12.1827
350	KDSR	1.44836e-22	-9.80966		AREG	1.14264e-26	-10.7303		2022-09-11	2.41497e-39	13.4032		BEX2	2.48817e-12	7.07406		TUT4	3.11972e-09	6.02631		UBXN10-AS1	2.5516e-08	-5.57578		PGAP2	9.09048e-34	-12.1726
351	2022-09-11	1.92522e-22	-9.79043		PLEKHO1	2.10406e-26	-10.7157		BEX4	1.9067e-39	13.4002		ZBTB10	2.7271e-12	7.06238		GNA15	1.78591e-09	-6.02388		ANKRD23	2.85955e-08	-5.55585		KLHL23	1.15657e-33	-12.1598
352	SEC11A	2.2483e-22	-9.78613		RNF130	1.97048e-26	-10.7091		FES	3.8948e-39	13.3865		ELF1	2.60126e-12	7.05824		DACH1	1.92411e-09	-6.01173		AL358333.3	2.90944e-08	-5.5528		KIAA1324L	1.37081e-33	-12.1372
353	ABHD17A	2.3406e-22	9.78567		SPINT2	2.34668e-26	-10.6694		GAB1	6.56963e-39	13.3749		ETFB	2.71674e-12	7.05731		AC104078.1	1.94106e-09	-6.01043		AP001469.3	3.01159e-08	-5.54676		SIGLEC10	1.47686e-33	-12.1312
354	MT-ATP6	2.83088e-22	9.76178		SARAF	4.59244e-26	-10.6678		KIFC3	2.76132e-40	-13.369		MDM4	2.90429e-12	7.04606		BRAF	3.66914e-09	6.00221		TRAPPC5	3.07288e-08	-5.54326		SIPA1L3	1.55497e-33	-12.1271
355	TWISTNB	2.55673e-22	-9.75525		TCEAL8	3.94607e-26	-10.6593		CXCR3	3.87097e-39	13.3655		SPON2	2.73663e-12	-7.03908		NFATC2	3.73073e-09	5.99876		AC012615.2	3.0892e-08	-5.54229		AC087239.1	1.91429e-33	-12.1114
356	ZBTB38	3.10363e-22	-9.74438		KRT81	2.60736e-26	-10.6557		NEAT1	2.04946e-39	-13.3495		HNRNPA1	3.26954e-12	7.02305		ARHGAP26	3.77522e-09	5.99657		SSTR2	3.13096e-08	-5.53986		AC016957.2	1.97995e-33	-12.1067
357	RHOH	3.26616e-22	-9.73878		MYL4	5.07088e-26	10.6536		TRAC	9.98522e-40	-13.3248		DUSP4	3.74795e-12	7.02285		NASP	4.0008e-09	5.98274		SBF2-AS1	3.24191e-08	-5.53382		KLHL3	3.50876e-33	-12.0855
358	POLR2L	5.45345e-22	-9.69399		RPS27L	5.60623e-26	10.6535		C19orf38	1.46419e-38	13.3162		SMIM19	3.59809e-12	7.01927		KMT2C	4.09022e-09	5.9813		SHISA5	6.20743e-08	5.52769		NSDHL	2.80284e-33	-12.0774
359	FXYD1	4.8648e-22	-9.68284		AC136475.9	2.88367e-26	-10.6466		LINC02384	1.04279e-39	-13.3113		IL4R	3.87445e-12	7.01038		RBM25	4.1776e-09	5.97439		ASF1B	3.59819e-08	-5.51568		BASP1	3.74472e-33	-12.0634
360	TNFSF9	5.17865e-22	-9.67572		INPP4B	2.93087e-26	-10.6449		PRMT2	3.90172e-39	13.3074		BOD1L1	3.72502e-12	7.00909		CEMIP2	4.26557e-09	5.97401		AC108488.1	3.63373e-08	-5.51364		NKRF	3.52186e-33	-12.0582
361	AGTRAP	8.02741e-22	9.66972		CX3CR1	7.97356e-26	10.6412		ST3GAL4	1.14446e-39	-13.2771		RPL10A	3.51318e-12	7.00898		ARL4C	4.13998e-09	5.96843		CLCN2	3.66713e-08	-5.51209		WDR27	4.05288e-33	-12.0475
362	RPS3A	7.92523e-22	-9.65886		MKNK1-AS1	5.65278e-26	10.641		RNF166	3.07743e-39	-13.2766		PTCH1	3.18325e-12	-7.00506		AL358472.2	2.67301e-09	-5.95811		AC091814.1	3.71418e-08	-5.50977		AL050341.2	4.01409e-33	-12.0472
363	GRAMD1B	7.71459e-22	-9.63762		CD8B	1.254e-25	10.6232		SAMSN1	3.70729e-39	-13.2592		NR3C1	3.88554e-12	7.00089		MAPK1	4.62737e-09	5.95775		AC022144.1	3.72638e-08	-5.50926		SAV1	4.76892e-33	-12.0376
364	SNHG15	9.31663e-22	-9.625		RASSF8-AS1	4.69038e-26	-10.6081		S100A6	8.08913e-39	-13.2282		GRK2	4.17724e-12	6.99328		PLEKHF1	4.69004e-09	5.95726		AP000866.1	3.88127e-08	-5.50197		GDPD1	4.84544e-33	-12.0347
365	KLRC3	9.20752e-22	-9.62436		MSN	8.56785e-26	-10.5992		SLC15A4	4.69637e-39	-13.2083		CDKN2D	4.57465e-12	6.97915		ARPC2	4.56791e-09	5.95422		ACSS2	3.90181e-08	-5.50098		SNX30	5.83724e-33	-12.0276
366	TXNIP	1.18526e-21	9.61533		YPEL5	9.33546e-26	-10.5872		ACAP1	1.53625e-38	13.1898		ZNF217	4.73289e-12	6.97804		TERF2IP	4.80883e-09	5.94996		AC108866.1	3.90636e-08	-5.50071		SELL	2.64401e-21	-12.0245
367	TSPAN2	1.09256e-21	-9.60315		TNFRSF25	5.23193e-26	-10.5867		ESR2	3.36185e-39	-13.1746		KRR1	4.86439e-12	6.97186		TAPBP	4.77137e-09	5.94974		AK5	3.91083e-08	-5.50064		TRUB1	5.29204e-33	-12.0241
368	RPS11	1.79031e-21	-9.57863		PILRB	1.05621e-25	-10.569		SSR4	2.04701e-38	13.1622		EPN2	3.85414e-12	-6.96608		LPGAT1	4.91116e-09	5.94935		ST8SIA6-AS1	3.98235e-08	-5.49742		IMPA2	6.95513e-33	-12.0015
369	MAML2	1.75913e-21	-9.55921		NFE2L2	1.07502e-25	-10.5655		RCBTB2	7.38599e-38	13.1356		HMGCS1	5.50391e-12	6.96288		MRPL14	4.63723e-09	-5.94904		ACOT2	4.024e-08	-5.49565		ALKBH8	8.46011e-33	-11.9848
370	ST3GAL4	3.37279e-21	9.52156		NEIL1	6.89949e-26	-10.5626		RPL27A	4.77102e-38	13.055		TNFAIP8	5.27868e-12	6.95839		PRKCB	5.06609e-09	5.94329		FGFR1	4.15282e-08	-5.48991		BAALC	1.11403e-32	-11.9775
371	EREG	2.50172e-21	-9.5167		B3GAT1	2.43308e-25	10.5536		GNAL	2.23497e-38	-13.0292		RBPJ	5.42353e-12	6.95764		MIAT	5.257e-09	5.93998		AP002449.1	4.22525e-08	-5.48701		URB2	1.00381e-32	-11.9699
372	SGCD	3.28966e-21	-9.48239		STK26	1.90445e-25	-10.5006		AGTPBP1	6.48796e-38	-13.0059		MAP2K7	5.85522e-12	6.94758		YIPF4	5.43322e-09	5.93196		HIST1H2BC	4.309e-08	-5.4835		PIK3CB	1.11106e-32	-11.9619
373	CADM1	3.59834e-21	-9.47547		ZNF844	1.55376e-25	-10.4929		LTA4H	4.00226e-37	12.993		EPB41L4A	4.46475e-12	-6.94657		NPC1	5.50808e-09	5.9311		BATF3	4.43316e-08	-5.47842		PER3	1.11892e-32	-11.9613
374	TTC3	4.33134e-21	-9.47088		PLEK	2.99405e-25	10.4852		MT1F	5.67956e-38	-12.9789		DYNLT1	5.95551e-12	6.94445		SMAD7	5.51156e-09	5.93091		ALOX5AP	8.36023e-08	5.46975		ICMT	1.26641e-32	-11.9516
375	HIPK2	5.09642e-21	9.47013		CD44	3.26374e-25	-10.4699		EEF2	2.3438e-37	12.974		RABGAP1L	5.86653e-12	6.94334		MTSS1	5.81315e-09	5.92175		PARP3	4.88882e-08	-5.46105		AC005523.2	1.79848e-32	-11.9215
376	KLF6	4.89328e-21	-9.46811		SLC7A6	2.49591e-25	-10.4492		LINGO2	6.08878e-38	-12.9482		DUSP2	6.58801e-12	6.93491		SAMSN1	5.86149e-09	5.91714		AC012645.4	5.07055e-08	-5.45451		ACOX3	2.00496e-32	-11.9138
377	DSTN	8.41963e-21	-9.40183		EHD4	3.22795e-25	-10.4437		RNF213	3.26763e-37	-12.9324		RBM25	6.14341e-12	6.93338		MMRN1	3.4483e-09	-5.91598		QRICH2	5.26349e-08	-5.44777		PDCD4-AS1	2.5048e-32	-11.8935
378	MRPL14	9.18784e-21	-9.38884		HMGA1	3.21227e-25	-10.4422		XAF1	4.9571e-37	-12.8859		TES	6.31935e-12	6.93173		WSB1	5.95259e-09	5.91258		CFH	5.28996e-08	-5.44697		RAD50	2.81704e-32	-11.8825
379	SIGLEC7	1.20864e-20	9.38507		MCL1	4.29851e-25	-10.4371		HAPLN3	2.95556e-36	12.8749		PPP3CA	6.96933e-12	6.92143		ZBTB1	6.21012e-09	5.90893		TTC23L	5.62947e-08	-5.43584		ENTPD1	3.22144e-32	-11.8711
380	SPATS2L	8.40712e-21	-9.38467		PLCB1	4.87822e-25	-10.4127		CD27	2.74304e-36	12.8722		SYPL1	7.30802e-12	6.91788		SH2D2A	6.27272e-09	5.9041		ALDH3B1	5.86205e-08	-5.42852		AC004918.1	3.38117e-32	-11.868
381	FCER1G	1.06485e-20	9.38117		HOXB-AS1	8.09063e-25	-10.3232		GNAQ	2.38687e-36	12.8706		PLCB1	7.12432e-12	6.91774		LSP1	6.2851e-09	5.90204		Z69706.1	5.86871e-08	-5.42841		AC004494.1	4.48941e-32	-11.8428
382	CLU	9.49369e-21	-9.3753		DLL1	9.61023e-25	-10.3169		CAMK4	3.07775e-36	12.8652		RGS10	7.1359e-12	6.91603		CHST12	6.65061e-09	5.89305		AC105020.6	5.89985e-08	-5.42746		XPO5	4.90599e-32	-11.8406
383	MPZL2	1.49133e-20	-9.32525		RPLP1	1.70754e-24	-10.3024		TTC16	2.75656e-37	-12.841		DOCK10	7.42758e-12	6.91123		NACA	6.62734e-09	-5.89305		LTB	1.01017e-07	-5.42151		AL591895.1	7.17494e-32	-11.804
384	GPR68	1.78147e-20	-9.31101		PATL2	2.6601e-24	10.2931		TMSB10	1.82973e-36	-12.8119		PSMD8	7.68322e-12	6.90244		TCF7	6.80687e-09	-5.88376		NCF4	6.10816e-08	-5.42111		ZSWIM4	7.96568e-32	-11.8037
385	DST	1.8756e-20	-9.29608		HIP1	1.647e-24	-10.2743		APRT	4.7532e-36	12.7313		SSR2	7.56056e-12	6.90191		GAB3	7.34901e-09	5.87827		AL513548.1	6.18803e-08	-5.4189		LGALS9B	9.41445e-32	-11.7874
386	AC103702.2	2.23357e-20	-9.28848		SH2D1B	2.33829e-24	-10.2684		HLA-DRB1	6.17658e-36	12.7261		PDIA6	8.36202e-12	6.89355		GTF2I	7.54428e-09	5.87329		B4GALT1-AS1	6.35069e-08	-5.4142		JHY	8.67046e-32	-11.7866
387	MTDH	2.69071e-20	-9.27904		CD99	3.31919e-24	10.247		ESD	1.33031e-35	12.6843		KIR2DL4	8.63067e-12	6.89339		TRIM22	7.76609e-09	5.86773		PKN3	6.37541e-08	-5.41353		LINC01504	9.24934e-32	-11.7809
388	ENO1	2.85948e-20	-9.26994		MGST2	2.49132e-24	-10.2312		TPST2	1.7243e-35	12.6437		LRRFIP1	8.48123e-12	6.888		FYB1	7.74133e-09	5.86398		C2orf81	6.41937e-08	-5.41225		UBE3D	1.05075e-31	-11.7699
389	CD83	2.50379e-20	-9.26769		LGALS1	4.96119e-24	10.213		CCL3L1	2.82234e-36	-12.6434		WHAMM	9.23863e-12	6.87874		ETS1	7.83357e-09	5.8625		RNF17	6.45981e-08	-5.41104		XKR6	1.15672e-31	-11.7622
390	NAP1L4	2.99854e-20	-9.26615		PRKAR1A	4.14659e-24	-10.2114		SRGAP3	4.28526e-35	12.6386		GZMM	9.54725e-12	6.8713		BOP1	6.80357e-09	-5.86224		AC011603.2	6.6668e-08	-5.40549		ALDOC	1.20195e-31	-11.7617
391	CCDC141	4.16193e-20	-9.22098		ABHD15	3.49001e-24	-10.2068		ZBTB16	7.39286e-36	-12.6141		NFKBID	1.18136e-11	6.84967		GNAI2	8.02525e-09	5.85764		TGFB3	6.76342e-08	-5.40287		SLC39A11	1.21005e-31	-11.7577
392	CXCR4	5.17511e-20	9.20946		UNC93B1	3.21228e-24	-10.1938		CCR7	7.78234e-35	12.5978		SMG1	1.18762e-11	6.84014		SF3B2	8.2742e-09	5.85459		KCNMB3	6.91462e-08	-5.39878		SVIL	1.40037e-31	-11.7558
393	WHAMM	5.06895e-20	-9.20469		PVT1	3.79201e-24	-10.1806		PTGDR	7.59858e-35	12.5159		YWHAE	1.27329e-11	6.83302		APOL6	8.49363e-09	5.85407		AC137630.3	6.92834e-08	-5.39855		LINC00996	5.20972e-21	-11.7553
394	YPEL3	5.65273e-20	9.2003		MED4-AS1	7.49058e-24	10.1603		PCSK5	1.37052e-35	-12.5158		NKG7	1.229e-11	6.82485		KMT2A	8.53073e-09	5.8508		MUC20	7.24128e-08	-5.39063		ZNF410	1.4353e-31	-11.7518
395	IL10RA	5.37279e-20	-9.20017		NREP	4.92688e-24	-10.1458		FXYD2	3.97116e-34	12.4617		SF1	1.29351e-11	6.82269		CD99	8.51055e-09	5.84929		RTN4R	7.60833e-08	-5.38159		KCNC1	1.53305e-31	-11.7379
396	MYO1G	5.14937e-20	-9.19874		H3F3B	1.00759e-23	-10.1357		SLC39A10	1.97308e-34	12.4529		SFPQ	1.43552e-11	6.81149		TFDP2	8.63287e-09	5.84825		TCAP	7.6467e-08	-5.3808		ZNF710	1.547e-31	-11.7366
397	GSTP1	7.74793e-20	-9.16353		DUSP2	7.02945e-24	-10.1348		ATP2B4	1.16127e-34	-12.419		ZEB1	1.56682e-11	6.80544		ID3	5.2162e-09	-5.84728		FAM209A	7.88148e-08	-5.3752		KRT86	1.64392e-31	-11.7314
398	CCDC50	7.36841e-20	-9.15855		TRGC2	7.8025e-24	-10.1296		FUT8	6.5216e-34	12.3848		RPL24	1.40429e-11	6.80232		EFHC2	6.4272e-09	-5.83869		CDC42BPG	8.89884e-08	-5.35327		PRCD	1.69142e-30	-11.7175
399	KLHL4	7.61958e-20	-9.15483		C9orf139	1.69845e-23	10.1145		SSBP3	1.59959e-34	-12.3816		WAC	1.5654e-11	6.79797		AC022613.1	5.54572e-09	-5.83696		HSD17B13	9.08187e-08	-5.34952		FASN	2.19806e-31	-11.7063
400	C12orf57	8.25079e-20	-9.15276		HSP90AB1	1.27449e-23	-10.102		ST8SIA6	8.31271e-35	-12.3693		CTNNB1	1.61352e-11	6.79702		HP1BP3	9.26281e-09	5.83375		ZNF385A	9.14642e-08	-5.34834		PDZD4	2.37316e-31	-11.6999
401	MMP25	8.23983e-20	-9.13525		HSPA5	1.30963e-23	-10.0973		BTN3A2	4.2136e-34	-12.339		CDC42SE1	1.61224e-11	6.79174		NCBP3	9.62963e-09	5.83102		EPAS1	9.8592e-08	-5.33468		SAMD10	2.55069e-31	-11.6938
402	ATP5MG	1.03232e-19	-9.13496		P2RX4	1.05086e-23	-10.0957		IFIT2	1.79323e-34	-12.3299		ABLIM1	1.69972e-11	6.78819		PNRC1	9.31603e-09	5.82951		FAM83D	1.00038e-07	-5.33189		DICER1-AS1	3.24344e-31	-11.6731
403	BHLHE40	1.53792e-19	-9.08375		DDIT3	1.31147e-23	-10.0941		RSL1D1	7.98178e-34	12.3282		INTS6	1.78084e-11	6.78168		ZFHX3	8.63199e-09	-5.82617		AC093525.4	1.03744e-07	-5.32527		XCL2	3.04731e-20	-11.6704
404	COX5A	1.63912e-19	-9.07759		STAM	1.05289e-23	-10.0901		RIPOR2	1.92367e-33	12.2304		ANP32B	1.78319e-11	6.77804		HMGN2	9.56679e-09	5.82546		IL23A	1.03942e-07	-5.32493		RNF139-AS1	3.69087e-31	-11.6616
405	THOC7	1.93967e-19	-9.05764		PRR34-AS1	1.01016e-23	-10.0892		USP28	1.19928e-33	-12.2189		TNFSF14	1.96083e-11	6.77301		EPB41	9.80572e-09	5.82469		RBFOX3	1.04015e-07	-5.3249		CDHR3	4.34066e-31	-11.6474
406	NBDY	1.96964e-19	-9.05278		FXYD1	9.18513e-24	-10.0884		SETBP1	6.80362e-34	-12.1957		RBM3	1.96432e-11	6.76515		SMG1	1.07071e-08	5.8108		RAB34	1.05746e-07	-5.3218		DHRS11	5.02782e-31	-11.6431
407	CD47	2.4333e-19	-9.033		NFKBID	1.29478e-23	-10.0655		LAIR2	7.21713e-34	-12.1918		ZNF644	2.00588e-11	6.76414		SPON2	1.13385e-08	5.80321		ABHD14A-ACY1	1.11787e-07	-5.31176		MEGF8	5.52685e-31	-11.6266
408	TMIGD2	3.1506e-19	9.01898		GIMAP1	1.90004e-23	-10.0589		PTPN4	2.02475e-33	-12.1869		DENND2D	2.02345e-11	6.76284		TBC1D12	6.8614e-09	-5.80127		AL928654.1	1.13069e-07	-5.30966		UHRF1BP1	5.70086e-31	-11.6241
409	ASPH	2.63508e-19	-9.00817		NT5C	1.89618e-23	-10.0538		MAPK1	2.13058e-33	-12.1844		PPIA	2.02896e-11	6.7547		REL	1.12917e-08	5.79991		PITPNA-AS1	1.76367e-07	-5.30663		ZFP1	6.86908e-31	-11.6075
410	TIMP2	2.67377e-19	-9.0072		TSTD1	2.11447e-23	-10.0487		CASP1	1.42512e-33	-12.1804		HNRNPH1	2.1206e-11	6.75282		LINC02391	7.17243e-09	-5.79359		AC009812.3	1.16095e-07	-5.30482		ITGA6	7.64171e-31	-11.5984
411	BZW2	2.98088e-19	-9.00036		TRIM47	1.78324e-23	-10.0268		PDGFD	2.42639e-33	-12.1441		ZNF207	2.23769e-11	6.74199		RPL24	1.18107e-08	-5.78834		FAM131B	1.20036e-07	-5.29863		TIGD7	7.8474e-31	-11.5959
412	BEX5	3.00976e-19	-8.99329		CST3	2.67148e-23	-9.98604		PDCD4	4.35089e-33	12.1434		MIS18BP1	2.3387e-11	6.7392		MRPL10	1.24456e-08	5.78383		NLRP7	1.22161e-07	-5.2955		RPTOR	7.86067e-31	-11.5958
413	TTN	3.64438e-19	-8.97174		MIR4458HG	2.75479e-23	-9.97427		PFDN5	5.23738e-33	12.1023		ABHD2	2.41311e-11	6.73664		PTPN22	1.26731e-08	5.77996		AC008966.1	1.27141e-07	-5.2881		NPIPB2	8.54402e-31	-11.5885
414	CLEC2D	4.33501e-19	-8.96963		SINHCAF	4.11319e-23	-9.96614		MAML3	1.7985e-32	12.1001		INPP5D	2.38438e-11	6.73576		HNRNPA2B1	1.22321e-08	5.77886		NMI	2.15565e-07	5.28728		C9orf3	9.05974e-31	-11.5837
415	AC093157.1	4.01458e-19	-8.96186		BAALC	3.29763e-23	-9.95591		GBP5	7.00158e-33	-12.0565		LMO4	2.4336e-11	6.73294		ZNF436	7.97836e-09	-5.77584		CTIF	1.27847e-07	-5.28708		WDR34	1.08294e-30	-11.5712
416	UBA52	5.46899e-19	-8.95303		OTULIN	5.0337e-23	-9.95525		PAWR	3.17392e-32	12.0565		RPSA	2.42947e-11	6.72604		POLR2J3-1	1.309e-08	5.77412		SLC25A30	1.80698e-07	-5.28664		SLC49A3	1.13324e-30	-11.5651
417	CD8B	4.6191e-19	-8.94483		LMO4	5.72062e-23	-9.94212		STARD10	2.57842e-32	12.0536		IQGAP2	2.56531e-11	6.72382		AC005944.1	8.17557e-09	-5.77166		TFCP2L1	1.28542e-07	-5.28603		FUK	1.55773e-30	-11.536
418	REEP5	5.69613e-19	-8.93858		GAB3	1.02908e-22	9.90503		RUNX1	7.15021e-33	-12.037		CBX3	2.63598e-11	6.71949		AC026471.3	8.55132e-09	-5.76406		AL024508.2	1.36e-07	-5.27577		VAC14	1.69383e-30	-11.5291
419	ELOVL6	6.16077e-19	-8.91443		ENTPD1	5.98419e-23	-9.8961		TPP1	1.02046e-32	-12.031		SMAD3	2.83182e-11	6.71426		KDSR	1.23805e-08	-5.76405		PLCD3	1.37365e-07	-5.27393		ZKSCAN5	2.0389e-30	-11.5149
420	SH2D2A	7.94037e-19	8.90831		SMAD3	9.14323e-23	-9.88201		SH2D2A	1.36633e-32	-12.0246		AFF3	3.02567e-11	6.70886		APC	1.4705e-08	5.7582		AC095055.1	1.37501e-07	-5.27377		C2CD2	2.27542e-30	-11.5032
421	STK17B	7.69036e-19	-8.90699		STARD10	9.11338e-23	-9.875		VPS37B	9.65247e-33	-12.023		SRSF2	3.22342e-11	6.69117		OGA	1.5066e-08	5.74962		IFIT2	2.40832e-07	5.26772		KRT81	3.08446e-30	-11.4979
422	RBM3	7.74115e-19	-8.90315		HINT1	1.24761e-22	-9.87304		ZBTB38	1.3291e-32	-12.011		JARID2	3.32127e-11	6.68903		SLC38A1	1.57646e-08	5.7394		XCL1	2.33892e-07	-5.26349		AC012358.3	2.56058e-30	-11.4925
423	TUBA4A	8.97393e-19	-8.8835		ZNF618	8.21793e-23	-9.8655		NSG1	8.66747e-33	-11.9852		PRKCA	3.56626e-11	6.68449		RPS9	1.58816e-08	-5.73487		LY6G5B	1.52054e-07	-5.25521		BEX3	3.35661e-30	-11.4739
424	CAST	1.26144e-18	-8.85135		TMEM273	2.1556e-22	9.86178		RAB38	1.01127e-31	11.9582		HNRNPK	3.27678e-11	6.68355		ARHGAP9	1.62539e-08	5.73364		CCR3	1.52844e-07	-5.25409		TMEM185B	3.79826e-30	-11.4692
425	PPP1R12A	1.49173e-18	-8.83269		B3GNT7	9.48344e-23	-9.86124		YPEL3	4.49116e-32	-11.9401		GOLIM4	3.62165e-11	6.68025		LASP1	1.67256e-08	5.73177		IFIH1	2.58998e-07	5.25373		ICA1	4.57995e-30	-11.4419
426	SLC17A9	1.62492e-18	-8.80673		JARID2	1.21503e-22	-9.85568		PLIN2	2.41658e-32	-11.9343		REPIN1	3.94216e-11	6.66458		TMSB15B-1	1.10903e-08	-5.71982		ORAI2	2.48018e-07	-5.25037		SLC6A16	7.23084e-30	-11.4302
427	LILRB1	1.69916e-18	-8.79952		NOTCH1	1.46164e-22	-9.83223		ATF4	7.01108e-32	11.9207		CTSW	3.85326e-11	6.65822		UBAC2-AS1	1.19076e-08	-5.70771		RPL34	2.69244e-07	-5.24017		RAD52	5.59869e-30	-11.4242
428	MX1	1.90079e-18	-8.79359		PRPF6	1.90568e-22	-9.81606		BEX2	9.8873e-32	11.919		OGFRL1	4.55639e-11	6.64405		APBB1IP	2.01835e-08	5.69567		PPFIBP1	1.67746e-07	-5.23704		LINC01215	5.66368e-30	-11.4226
429	CYLD	2.12442e-18	-8.78924		IGFBP7	1.75912e-22	-9.81333		ENO1	7.79082e-32	11.9085		EGR1	4.86335e-11	6.64387		ATXN1	2.108e-08	5.69097		CNIH3	1.6991e-07	-5.23465		PLEKHN1	6.99567e-30	-11.4116
430	CCDC112	2.52248e-18	-8.75436		GLCCI1	2.09047e-22	-9.8033		PRF1	9.14722e-32	-11.876		SLC38A2	4.48403e-11	6.63941		CREBBP	2.11899e-08	5.68989		RPA4	1.86433e-07	-5.21738		HACE1	6.60828e-30	-11.4091
431	HSPD1	3.33467e-18	-8.73357		TNFAIP8L1	1.81139e-22	-9.79786		ATP5F1E	9.38536e-32	11.8561		ICAM1	5.46272e-11	6.6235		EXOC1L	1.35212e-08	-5.68592		BOLA3-AS1	1.97999e-07	-5.20616		ZSCAN2	7.06344e-30	-11.4034
432	CALM1	3.71723e-18	-8.73212		REPIN1	2.45277e-22	-9.78053		S100A10	1.21873e-31	11.8533		HNRNPU	4.86954e-11	6.62333		AGTPBP1	2.19896e-08	5.68341		TCF7	3.16147e-07	-5.20516		AL161457.2	7.2671e-30	-11.4006
433	CHST2	4.6905e-18	8.71054		CORO1A	4.48702e-22	-9.73993		EHD4	2.62354e-31	11.8352		IFNG	5.4168e-11	6.62133		FNBP1	2.20615e-08	5.67929		IL1R1	1.99942e-07	-5.20427		SINHCAF	9.24241e-21	-11.3955
434	NT5DC1	4.65828e-18	-8.69274		ZNF135	2.94909e-22	-9.73565		AL138828.1	4.06867e-31	11.8313		PIK3R1	5.06519e-11	6.61922		AC006252.1	1.43448e-08	-5.67579		C7orf61	2.04897e-07	-5.19978		ZNF529-AS1	9.76676e-30	-11.3799
435	OPTN	4.96584e-18	-8.69087		P2RY14	3.94525e-22	-9.70493		MYH9	1.21838e-31	-11.8312		ARHGDIA	5.34689e-11	6.61298		REST	2.30632e-08	5.67365		LRRC56	2.08674e-07	-5.19641		SLFN11	1.01144e-29	-11.3725
436	B3GAT1	5.76591e-18	-8.6591		AC010618.2	6.0743e-22	-9.70076		ZMAT4	4.77735e-31	11.8149		HIP1	5.69479e-11	6.61061		SMIM24	1.51873e-08	-5.66586		SMCHD1	3.38873e-07	5.19575		RIPOR1	1.16476e-29	-11.3715
437	TNR	6.00007e-18	-8.65857		HELZ	6.46681e-22	-9.68975		TNFRSF11A	5.81049e-31	11.8041		HLA-DMB	5.79451e-11	6.60793		PRKD3	2.47198e-08	5.66305		SPSB1	2.09505e-07	-5.19566		TTLL12	1.11526e-29	-11.3624
438	ITGAL	7.35752e-18	-8.64747		IRF8	4.71926e-22	-9.68906		ZEB1	4.29593e-31	11.8016		ATP5MC2	5.38473e-11	6.60786		CALCOCO1	2.47242e-08	5.66167		AL138895.1	2.14184e-07	-5.19152		SRD5A1	1.19788e-29	-11.3561
439	OST4	8.25749e-18	-8.63771		RGS9	9.35732e-22	9.68534		DAB2	7.37166e-32	-11.8004		PRKCH	5.63424e-11	6.60399		AC009093.2	2.63493e-08	5.65359		AC099522.2	2.1766e-07	-5.18852		STAP1	1.44891e-29	-11.3518
440	PEBP1	8.33424e-18	-8.63043		PIM3	6.53818e-22	-9.67345		CTNNBIP1	7.77181e-31	11.7467		HERPUD1	5.99806e-11	6.59705		RPL7	2.5676e-08	-5.6469		KLHDC9	2.31646e-07	-5.17683		USP45	1.28117e-29	-11.3502
441	C4orf48	7.82452e-18	-8.63009		PELI2	5.51705e-22	-9.67038		COX5A	5.54573e-31	11.7381		SELENOH	6.13482e-11	6.59191		VPS37B	2.73505e-08	5.64403		TCTN2	2.41144e-07	-5.16932		GDPGP1	1.34182e-29	-11.3461
442	NFKB1	8.19648e-18	-8.62886		BCLAF1	1.01871e-21	-9.64879		FBL	7.72398e-31	11.7214		EIF3K	6.08905e-11	6.58822		RB1CC1	2.71154e-08	5.64342		SCART1	2.44369e-07	-5.16686		AMMECR1L	1.53483e-29	-11.3452
443	PPIG	9.48186e-18	-8.61786		AC006441.3	1.02506e-21	9.6452		BTF3L4	8.58696e-31	11.719		TRGV9	6.84392e-11	6.58135		RMI2	1.75268e-08	-5.64115		DPPA4	2.5373e-07	-5.1598		DPY19L4	2.14974e-29	-11.3311
444	HSP90AA1	1.23045e-17	-8.59219		CTSF	8.14496e-22	-9.64185		KDM7A	3.45483e-31	-11.7057		LGALS9C	7.25799e-11	6.57458		PCBP1	2.72227e-08	5.63991		RPP25	2.56129e-07	-5.15805		TTC27	2.08843e-29	-11.3163
445	ITGAE	1.2916e-17	8.59024		IRAK3	7.93736e-22	-9.639		MYC	1.58817e-30	11.6952		ITGB2	7.02485e-11	6.56841		NUTM2B-AS1	2.83878e-08	5.63555		AL355816.1	2.56578e-07	-5.15771		TAF1A	2.28841e-29	-11.2987
446	GNAS	1.24339e-17	-8.5887		MYL12B	1.16518e-21	9.63764		LRP10	6.41877e-31	-11.6772		GADD45B	7.86566e-11	6.55332		PRPF4B	2.81988e-08	5.63471		FMN1	2.70173e-07	-5.14795		AC136475.9	3.41322e-29	-11.2925
447	EMB	1.40699e-17	-8.56945		LGALS9B	9.94423e-22	-9.60678		RAB27A	8.39888e-31	-11.6599		A1BG	8.28885e-11	6.55243		ACE	1.84074e-08	-5.63267		GPR34	2.70494e-07	-5.14771		RECQL5	2.99685e-29	-11.2761
448	RGS9	1.33532e-17	-8.56822		ODF2L	2.03258e-21	-9.57068		ZFHX3	2.51437e-30	11.6595		LPP	8.56355e-11	6.54337		MBNL1	2.85238e-08	5.63042		ZSWIM1	2.70603e-07	-5.14767		AP000977.1	3.45988e-29	-11.2657
449	DDT	1.44808e-17	-8.56672		TNFAIP8	2.36691e-21	-9.55498		RNF130	2.16664e-30	11.6462		SNHG8	8.47752e-11	6.5413		DYRK1A	2.96821e-08	5.629		TOP1MT	2.83248e-07	-5.13904		FICD	3.32502e-29	-11.265
450	ZNF667-AS1	1.4638e-17	-8.55188		RUNX2	1.71645e-21	-9.55218		CASK	3.1211e-30	11.6141		PAWR	9.1736e-11	6.53956		ARNTL	2.97058e-08	5.62891		AC087222.1	2.8772e-07	-5.13611		GPR183	8.36471e-20	-11.2439
451	ITGB2-AS1	1.49033e-17	-8.54982		BEX3	1.7204e-21	-9.5495		ARAP2	2.88961e-30	11.5856		PIM3	9.06997e-11	6.53862		TTC14	3.05885e-08	5.62028		LINC00526	3.79473e-07	-5.13471		PANK4	4.25396e-29	-11.2431
452	LAIR2	2.02504e-17	8.5495		AKAP17A	2.89705e-21	-9.52915		PPA1	5.33582e-30	11.5638		ATF3	9.69004e-11	6.53046		AL078581.1	2.10477e-08	-5.60938		ANKRD50	2.95053e-07	-5.13133		MOK	4.30389e-29	-11.242
453	PRAM1	1.52425e-17	-8.54717		ITGA6	2.20777e-21	-9.5234		BIN1	4.04256e-30	11.5556		TPM4	1.00086e-10	6.5232		ZFX	3.28004e-08	5.60911		RAB43	2.94997e-07	-5.13133		INTS9	4.89289e-29	-11.2305
454	CTNNBIP1	1.85313e-17	-8.53062		MMP25	2.23899e-21	-9.52236		CTNNA1	1.27588e-30	-11.5537		PRKAR1A	1.03347e-10	6.51166		MAPK11	2.1639e-08	-5.60471		RPL39	4.70022e-07	-5.12791		CCDC71	5.40109e-29	-11.2216
455	C9orf139	1.85243e-17	-8.52641		TCIRG1	3.44541e-21	-9.50675		ITM2C	8.96629e-30	11.5361		EIF3I	1.04245e-10	6.51159		CYTL1	2.27945e-08	-5.59562		AC007620.2	3.17232e-07	-5.11765		AL139089.1	5.60133e-29	-11.2182
456	GAPDH	2.17892e-17	-8.52455		MT-ATP6	5.04604e-21	9.47854		GNAS	4.29011e-30	11.5319		EIF3J	1.04758e-10	6.51024		AC011444.1	2.31067e-08	-5.59318		TRIM17	3.48807e-07	-5.09959		AC067852.2	6.1691e-29	-11.2097
457	HLA-E	2.24301e-17	8.51975		GIMAP6	5.10722e-21	-9.46983		NFE2L2	7.12862e-30	11.5146		CLEC2B	1.06035e-10	6.50219		AP005482.1	3.61246e-08	5.59294		C1QTNF7	3.50777e-07	-5.09861		GOLGA8Q	6.97164e-29	-11.1986
458	B3GALNT1	2.01598e-17	-8.51372		LTBP3	4.55815e-21	-9.46951		HSPB1	1.08545e-29	11.5074		SLC35D2	1.23381e-10	6.49162		CEP78	3.64484e-08	5.58995		SGO1	3.56214e-07	-5.09559		MCU	7.38609e-29	-11.1972
459	STYK1	2.13334e-17	-8.51085		FOXC1	3.84221e-21	-9.46766		FASLG	3.49164e-30	-11.4915		IDS	1.18178e-10	6.49008		POT1-AS1	2.36062e-08	-5.58945		CEP112	3.63897e-07	-5.09149		DVL1	7.66105e-29	-11.19
460	AL096865.1	2.26015e-17	-8.50886		EGR1	4.31394e-21	-9.46087		APBB1IP	6.22052e-30	-11.4873		RPL21	1.17457e-10	-6.48794		AC006333.2	2.38202e-08	-5.58778		AC093726.2	3.64359e-07	-5.09129		OTUD3	9.01274e-29	-11.176
461	COL24A1	2.28565e-17	-8.50751		GALE	5.03338e-21	-9.4481		SLFN12L	5.92473e-30	-11.4764		SERP1	1.2175e-10	6.48459		ERN1	3.71839e-08	5.58674		AC010616.1	3.75592e-07	-5.08557		TTLL1	9.61712e-29	-11.1699
462	EPHA4	2.42563e-17	-8.50187		CD55	5.95817e-21	-9.43675		COX7C	7.57507e-30	11.4692		KTN1	1.22659e-10	6.48353		CYSLTR1	3.53043e-08	-5.5835		SLC28A2	3.75942e-07	-5.08537		SSH3	1.06433e-28	-11.1631
463	RPL31	2.72258e-17	-8.49935		SPOCK2	7.52607e-21	-9.41679		ZNF217	1.8096e-29	11.436		GPRIN3	1.26958e-10	6.48307		SCAF11	3.73881e-08	5.58165		NKILA	4.02066e-07	-5.07254		UBOX5	1.2238e-28	-11.1481
464	ATP5MC2	3.55475e-17	-8.46542		CD3G	6.23189e-21	-9.41378		LEF1	3.74319e-29	11.4212		LGALS1	1.23842e-10	-6.47803		P2RY14	3.06394e-08	-5.58075		TRMT9B	4.18804e-07	-5.06481		EXOC6B	1.2368e-28	-11.147
465	MT-ATP8	3.45463e-17	-8.46495		PLCG2	9.32089e-21	-9.40705		SPRY2	3.80546e-29	11.3993		NFKB2	1.34343e-10	6.47641		CEACAM1	2.52337e-08	-5.57783		MACC1	4.25029e-07	-5.06195		Z98885.3	1.36083e-28	-11.1385
466	LDHA	3.59601e-17	-8.46152		SPTBN1	9.23702e-21	-9.40008		TMEM181	1.31655e-29	-11.3848		TAOK3	1.33925e-10	6.47142		MYO7A	2.53008e-08	-5.57737		CCDC144NL	4.2544e-07	-5.06171		CORO2A	1.50055e-28	-11.1307
467	AL138828.1	3.37208e-17	-8.45582		GFOD1	9.02335e-21	-9.39781		JAZF1	1.66832e-29	-11.3598		CD55	1.40045e-10	6.47127		MOB1A	3.97605e-08	5.57297		STK33	4.25736e-07	-5.06168		SPINT2	1.87748e-28	-11.1175
468	PRKAR2B	3.32612e-17	-8.45456		SERP2	7.30459e-21	-9.39763		LIM2	1.54358e-29	-11.3361		NCL	1.43158e-10	6.45874		TPR	4.00207e-08	5.57155		TBC1D4	4.283e-07	-5.06046		NIPAL2	1.92127e-28	-11.1109
469	ICAM3	3.87076e-17	-8.451		TESPA1	9.04004e-21	-9.38446		TCF7L2	2.06007e-29	-11.3166		MGST2	1.70455e-10	6.44093		ALDH3B1	2.71412e-08	-5.56508		ALS2CR12	4.29482e-07	-5.06003		PRKAR2B	2.13576e-28	-11.0995
470	TMEM273	3.57623e-17	-8.446		HIPK1	1.15019e-20	-9.38175		SLC38A2	7.29752e-29	11.2914		ATP5F1B	1.62946e-10	6.44033		LRP10	4.16972e-08	5.56467		LRFN4	4.36843e-07	-5.05671		ANKS1A	2.43868e-28	-11.0905
471	NOP53	4.74293e-17	-8.43187		FBXO34	1.20705e-20	-9.37218		KIT	1.44808e-28	11.2902		IL32	1.70981e-10	-6.4311		LUZP1	4.25616e-08	5.56213		TBC1D8B	4.37567e-07	-5.05638		MFSD3	3.04138e-28	-11.0688
472	SYNE2	4.69168e-17	8.43038		IFI16	1.37417e-20	-9.37144		NAP1L4	6.86577e-29	11.2894		DOCK8	1.79178e-10	6.42558		NR4A3	2.93057e-08	-5.55168		AC051619.5	4.49205e-07	-5.05139		CPNE8	3.65248e-28	-11.0488
473	PROK2	4.47551e-17	-8.42819		C1orf21	1.84439e-20	9.34617		GRK5	3.27539e-29	-11.2664		KAT6B	1.86817e-10	6.42099		KCNK17	3.16927e-08	-5.53788		AC020661.3	4.62092e-07	-5.046		RNF215	3.72844e-28	-11.0465
474	MEF2A	4.63381e-17	-8.42557		SLC39A10	1.81415e-20	-9.33022		MIF	1.17415e-28	11.2479		JMJD6	1.97124e-10	6.41553		ZFYVE28	4.91202e-08	5.53784		TBX1	4.79363e-07	-5.03894		DNAJB4	4.04517e-28	-11.0412
475	TPM4	4.95767e-17	-8.41519		RPL23A	2.92767e-20	9.28612		PLP2	1.58588e-28	11.2395		TXK	1.9569e-10	6.41218		ITGAL	4.77533e-08	5.53744		STX17-AS1	4.84227e-07	-5.03697		MCM3AP-AS1	4.32387e-28	-11.0331
476	RCAN3	4.87394e-17	-8.41093		DAPK2	4.28055e-20	9.27721		PATL2	7.26716e-29	-11.23		MAML2	2.22723e-10	6.39666		HOXA-AS2	3.2552e-08	-5.53319		FIRRE	5.086e-07	-5.02756		BOLA2B	5.12564e-28	-11.0175
477	TCF4	5.19649e-17	-8.40753		OR5AS1	3.29338e-20	-9.27501		TMEM273	5.83888e-29	-11.2179		SDCBP	2.32375e-10	6.38703		PHC3	5.0223e-08	5.53168		AL021707.3	5.13873e-07	-5.02549		MLF1	5.43684e-28	-11.0121
478	SRSF7	5.8801e-17	-8.40408		ACAP1	3.68311e-20	-9.26345		CD160	6.96071e-29	-11.2134		CHD9	2.62115e-10	6.36717		CAST	4.94477e-08	5.53043		BFSP1	5.22595e-07	-5.02234		KLRC1	7.51418e-19	-11.0105
479	GLIPR1	6.04295e-17	8.4035		FOXN3	3.80146e-20	-9.25802		MIR181A1HG	4.33911e-28	11.1659		IFIT1	2.42021e-10	-6.35257		TUT7	5.20154e-08	5.52577		NXPH4	5.30317e-07	-5.01947		FUT7	1.51784e-27	-11.0058
480	KLRG1	6.72029e-17	8.39477		FTH1	4.55309e-20	-9.24425		NKG7	2.90471e-28	-11.1646		IFIT2	2.61171e-10	-6.35225		N4BP2L2	5.23064e-08	5.51775		CNFN	5.32954e-07	-5.01855		PIGV	6.16361e-28	-11.0007
481	RSL1D1	8.15705e-17	-8.36003		CSNK1G3	6.31702e-20	-9.19654		LGR6	1.22472e-28	-11.1597		SKP1	3.00602e-10	6.34008		MECP2	5.79898e-08	5.50275		PRSS3	5.39272e-07	-5.0162		TRGV10	6.9262e-28	-10.9899
482	MIF	9.92652e-17	-8.33916		MCTP2	6.49938e-20	-9.19455		NBDY	3.54193e-28	11.1596		MIF	3.136e-10	6.33831		KANK1	3.96977e-08	-5.49819		AC011815.2	5.40647e-07	-5.01578		WARS2	8.76306e-28	-10.9684
483	NFE2L2	1.0273e-16	-8.33336		GPR155	6.70329e-20	-9.18573		GK5	2.10171e-28	-11.1547		FKBP1B	2.55319e-10	-6.33358		SP100	5.92549e-08	5.49714		AC107068.1	5.45305e-07	-5.0141		ATP11A	1.09744e-27	-10.9639
484	TNFRSF1A	1.14416e-16	8.33309		HLA-DQA1	1.08768e-19	9.17353		KDSR	5.35897e-28	11.1544		SRGAP3	3.43494e-10	6.33252		CLEC2D	5.96543e-08	5.49682		CD48	8.25903e-07	5.01367		PCBP4	9.8235e-28	-10.958
485	PLEKHF1	1.11152e-16	8.33291		PMAIP1	8.49339e-20	-9.16107		TCF25	2.79448e-28	-11.1482		NCAPH	2.63215e-10	-6.32765		ODF2L	6.03934e-08	5.49532		GNG7	5.4867e-07	-5.01287		AL683813.1	1.41994e-27	-10.9361
486	AC136475.5	1.20434e-16	-8.3021		SIRPG	7.10919e-20	-9.15887		LSR	6.82327e-28	11.1453		VDAC1	3.64542e-10	6.31442		FUS	6.13123e-08	5.48913		AL450306.1	5.49363e-07	-5.01269		ZRANB3	1.44523e-27	-10.9225
487	STARD10	1.31422e-16	-8.29827		IKZF3	1.11121e-19	9.15297		OSBPL7	1.83113e-28	-11.1397		MTDH	3.64449e-10	6.31223		SPATA13	6.36277e-08	5.48659		AC027097.2	5.55212e-07	-5.01059		AC008915.2	1.53666e-27	-10.9168
488	GTF3A	1.55093e-16	-8.28658		PSME2	1.34109e-19	-9.11781		IFNG-AS1	7.86644e-28	11.1374		TXNL1	3.7404e-10	6.31065		ZNF33A	6.48168e-08	5.48526		TRIB2	8.05285e-07	-5.00949		IPO13	1.62287e-27	-10.9116
489	SBDS	1.59045e-16	-8.28012		WHRN	1.23467e-19	-9.1011		CSNK1G3	5.24745e-28	11.1178		AC020659.1	3.07903e-10	-6.30443		MSN	6.45532e-08	5.48137		TIGD3	5.61725e-07	-5.00839		ATP6V0C	1.64999e-27	-10.911
490	MBNL1	1.74002e-16	-8.27417		TNR	1.21098e-19	-9.10045		GPR82	1.14581e-27	11.068		IRGQ	4.25932e-10	6.29776		ERBIN	6.72358e-08	5.47609		RBM14-RBM4	5.69857e-07	-5.00563		AC127521.1	1.77532e-27	-10.9033
491	NUCKS1	1.83294e-16	-8.26609		NRIP1	1.89657e-19	-9.0641		SGCD	3.39781e-28	-11.0612		DZIP3	4.24046e-10	6.29749		NR3C1	6.85855e-08	5.47045		ARHGAP8	5.69797e-07	-5.00559		CFAP44	1.84634e-27	-10.8998
492	RPS6KA2	1.82223e-16	-8.25495		BMP2	1.71081e-19	-9.06226		FXYD1	1.63852e-27	11.0558		CUX1	4.3004e-10	6.2911		SUGP2	7.01557e-08	5.46968		XRCC2	5.84024e-07	-5.00086		MOB3C	2.00969e-27	-10.8924
493	AC025164.1	1.94958e-16	-8.25223		GABPB1-AS1	2.35546e-19	-9.05529		PEBP1	1.02005e-27	11.0509		B3GNT2	4.40438e-10	6.28787		KRT81	5.8445e-08	-5.46561		AC008610.1	5.88675e-07	-4.99934		L3MBTL1	2.1561e-27	-10.8853
494	TRMT6	1.91511e-16	-8.25193		PABPC1	2.48082e-19	-9.05274		CLU	1.63239e-27	11.0395		CATSPER1	4.4968e-10	6.28399		ADAR	7.25869e-08	5.46061		PVR	6.0374e-07	-4.99443		SULT1A3	2.84838e-27	-10.8687
495	MDFIC	2.06762e-16	-8.24465		CERS6	2.04608e-19	-9.04604		ANXA2	8.56568e-28	-11.003		DENND1B	4.54344e-10	6.2836		CEBPD	7.34651e-08	5.45783		QPCT	6.09659e-07	-4.99256		AC008763.2	2.67763e-27	-10.8653
496	RSAD2	2.02695e-16	-8.2403		TPM4	2.29171e-19	-9.04137		HSPD1	2.32296e-27	10.986		DENND4A	4.59632e-10	6.28137		SLC25A10	5.04151e-08	-5.45568		ZNF629	6.10503e-07	-4.99227		VARS	3.01743e-27	-10.8546
497	TPD52L1	2.20254e-16	-8.23157		ZEB1	2.72018e-19	-9.024		PCMTD1	2.30643e-27	10.972		SLFN13	4.5582e-10	6.28016		SF3B1	7.49739e-08	5.45321		ECT2	6.5064e-07	-4.98235		CBY1	3.09135e-27	-10.8532
498	MIS18BP1	2.64895e-16	-8.21977		RGS16	2.63484e-19	-9.01211		AL357060.1	1.56787e-27	-10.9624		FOXN3	4.76772e-10	6.27025		PINLYP	5.37686e-08	-5.44413		AC009812.4	6.64641e-07	-4.97576		PCTP	4.3239e-27	-10.8271
499	RABGAP1L	3.32632e-16	-8.19283		PTPN12	3.59517e-19	-9.00454		AC016831.5	1.74014e-27	-10.9424		SERPINB1	4.91616e-10	6.26668		CREBZF	8.00338e-08	5.44269		PRSS33	6.74426e-07	-4.9729		KIAA1958	4.89858e-27	-10.8091

## Sheet: Donor2 Cluster DEGs
	Adaptive	p value	Score		Bright	p value	Score		Transitional Activation	p value	Score		Classic Dim	p value	Score		Type I IFN-Stimulated	p value	Score
0	FCER1G	0	-41.3253		XCL1	0	69.7244		NFKBIA	9.84656e-167	30.2536		FGFBP2	0	64.546		ISG15	2.83505e-177	43.4935
1	CCL5	1.57948e-233	34.1009		FGFBP2	0	-64.441		LINC01871	2.54729e-158	-28.8297		XCL1	0	-53.3821		ISG20	4.09839e-119	30.5017
2	XCL1	1.32922e-215	-32.7709		GZMH	0	-53.8326		CD3E	5.90813e-148	-27.2593		XCL2	0	-46.0709		XAF1	6.94174e-117	29.7503
3	CD3E	9.38393e-186	32.092		XCL2	0	51.6701		CD69	7.85952e-124	25.5034		GZMK	0	-40.7668		MX1	1.93189e-105	28.5286
4	KLRC2	3.03565e-190	31.6304		CCL4	0	-49.7759		CCL3	1.85594e-92	22.0015		LINC00996	1.59567e-290	-38.6486		LY6E	9.30949e-111	28.0763
5	XCL2	8.03009e-168	-28.587		TPT1	0	46.6144		HLA-DRB1	1.76667e-91	-21.045		GZMH	1.23075e-237	37.9105		IFI6	9.30655e-99	26.7578
6	CD52	1.53169e-139	26.1176		CCL5	4.1729e-319	-44.4871		KLRC2	6.33257e-85	-20.4567		GPR183	4.64121e-280	-37.6982		OAS1	2.83158e-75	22.1639
7	GZMH	1.05551e-134	25.8155		FCGR3A	0	-40.7994		IL7R	1.40948e-74	-18.8406		IL7R	1.89315e-262	-36.8293		IFITM1	2.21598e-75	21.7027
8	LINC01871	1.45962e-131	25.7372		SYNE2	5.04864e-285	-38.8638		CD2	4.09926e-69	-18.3162		NKG7	2.88556e-220	35.3077		EIF2AK2	6.96891e-71	21.0432
9	RPS27	6.79764e-132	25.4877		GZMK	8.29093e-240	38.0031		HLA-DRA	1.56888e-71	-18.3024		TPT1	1.08953e-207	-35.047		MX2	5.72567e-69	20.7708
10	GPR183	1.05807e-132	-25.1343		GPR183	1.11021e-229	37.3985		GZMH	9.11693e-69	-18.1853		B2M	7.78088e-204	34.6541		HERC5	1.90394e-63	19.6644
11	LINC00996	4.82058e-117	-23.5287		CST7	3.79776e-246	-37.2651		JUN	3.03472e-67	18.1174		COTL1	2.31361e-226	-33.5332		EPSTI1	5.44738e-61	18.9901
12	KLRC1	8.30694e-110	-23.0285		CD44	1.49443e-255	36.9013		CD52	7.89015e-66	-17.9479		CST7	1.54024e-182	31.5562		BST2	5.86715e-61	18.741
13	IL32	3.05016e-109	22.7329		EFHD2	7.31024e-244	-36.1792		PMAIP1	3.30169e-65	17.827		CCL5	2.29447e-184	31.029		IFIT1	2.62058e-54	17.7629
14	MAFF	1.74534e-108	-22.6309		B2M	1.15105e-241	-35.9496		SPINK2	1.10906e-67	-17.6186		MAFF	2.84662e-184	-30.7989		IFIT3	8.83815e-52	17.1644
15	CD3D	2.77459e-98	22.364		S100A4	9.47949e-224	-35.1182		KLF2	1.00143e-62	-17.2812		KIR2DL4	6.23609e-169	-28.6353		PLSCR1	8.54512e-50	16.7128
16	HLA-DPB1	4.20415e-95	21.4855		MALAT1	2.1234e-204	-33.2049		IER5	2.1019e-61	17.1453		CAPG	3.5879e-167	-28.5991		SP100	4.44412e-50	16.5619
17	LYAR	2.29624e-91	21.0458		COTL1	2.85996e-179	31.9747		RPS27	2.84535e-58	-16.7098		MALAT1	6.69654e-146	27.9187		IRF7	1.33215e-48	16.3996
18	TNFRSF18	6.76145e-91	-20.6552		CCL3	1.44646e-203	-31.6196		RPS18	7.25556e-57	-16.4951		MYOM2	4.80077e-133	27.7703		SAMD9	1.34041e-46	15.9095
19	IFITM3	1.56775e-87	-20.2462		NKG7	2.8588e-179	-31.1195		FCER1G	7.4819e-57	16.4499		TMSB10	7.4918e-144	27.5857		STAT1	2.38459e-45	15.7192
20	CAPG	1.75364e-82	-19.5325		TRBC1	8.84331e-184	-30.9991		DUSP10	2.3804e-55	16.2782		RPLP1	5.18806e-137	-27.2627		IFI44L	5.25393e-45	15.6613
21	HLA-DRB1	8.82443e-79	19.5007		RPLP1	5.71888e-187	30.886		RPS29	4.51059e-55	-16.196		S100A4	5.90962e-134	26.3845		RNF213	8.48568e-46	15.627
22	CXXC5	3.28401e-80	-19.3611		FCER1G	1.57813e-180	30.437		SPTSSB	2.94895e-57	-16.1212		TXNIP	1.96621e-127	25.9977		RSAD2	1.73305e-43	15.3793
23	S100A6	2.13788e-76	18.9257		KLRC1	5.36676e-178	30.3739		CD3D	1.25557e-56	-16.1183		FCGR3A	9.08191e-125	25.7931		OASL	4.79661e-43	15.145
24	KLRB1	1.53398e-76	-18.8838		S100A6	5.39749e-170	-29.8638		RGS16	4.59683e-52	15.8463		RGS1	3.26674e-131	-25.5265		SAMD9L	1.67069e-42	15.0397
25	RGS1	1.57419e-75	-18.7081		MAFF	1.04557e-165	29.8538		FGFBP2	1.12427e-52	-15.6882		EFHD2	1.29083e-121	25.1912		TRIM22	6.40053e-41	14.6984
26	COTL1	9.78447e-74	-18.4147		SELL	4.90743e-165	29.5845		RPL37	2.02087e-51	-15.5963		SPINK2	4.18921e-123	-24.1378		OAS2	4.48584e-39	14.3329
27	C1orf162	1.91916e-67	-17.6619		PYHIN1	6.56565e-174	-29.4962		CXCR4	2.52341e-50	15.3965		PRF1	7.51821e-112	24.1056		IFI35	4.14603e-37	13.8439
28	SRGN	6.41199e-62	-17.023		CAPG	4.05559e-157	29.4838		PTMS	2.10997e-50	-15.2019		CD44	2.35182e-107	-23.5359		IFI44	3.5152e-34	13.2092
29	RPS19	2.82269e-62	17.0001		LYAR	8.16617e-172	-29.2197		CD3G	7.36958e-51	-15.1991		ITM2C	3.39863e-114	-23.4113		SP110	2.40209e-33	12.9357
30	GZMK	4.33504e-63	-16.9869		PPP2R5C	2.49256e-168	-29.0494		JUNB	8.43629e-48	14.9922		CLDND1	1.20632e-109	-23.3013		OAS3	7.4982e-33	12.907
31	CHST2	2.48825e-62	-16.8508		EEF1A1	3.18438e-163	28.737		COTL1	1.71419e-48	-14.8867		AHI1	1.46044e-106	-22.8812		IFITM3	1.50242e-32	12.7718
32	RPS29	5.43085e-61	16.8163		CX3CR1	1.03648e-163	-28.1704		JUND	1.19433e-46	14.7529		PPP1R14B	4.01682e-102	-22.4274		SLFN5	3.12947e-32	12.6501
33	BST2	5.86289e-55	-15.9213		MYOM2	2.91652e-162	-28.0405		ALOX5AP	1.6608e-45	14.5825		KLF2	2.19233e-97	22.3373		IFI16	7.3897e-31	12.3304
34	S100A10	1.21125e-54	15.8751		RPL13	4.72473e-156	27.9342		CCL4	1.71901e-44	14.4572		LITAF	1.07935e-96	22.2999		CMPK2	2.36362e-30	12.3063
35	ITM2C	1.91135e-55	-15.8543		TMSB10	3.06247e-149	-27.6644		CRIP1	2.78115e-44	-14.3289		CD247	8.18408e-99	22.2926		PARP9	1.76694e-30	12.2963
36	FOS	3.82608e-55	-15.8072		LITAF	6.09965e-153	-27.46		IER3	6.04623e-42	14.0196		CX3CR1	4.44505e-93	22.1585		DRAP1	3.669e-30	12.1347
37	GSN	3.55664e-55	-15.8042		PRSS23	6.95824e-153	-27.13		RPL39	8.6104e-42	-13.9155		SPTSSB	2.58129e-98	-21.4285		USP18	2.79305e-28	11.7834
38	S100A4	1.40712e-53	15.6523		GZMB	6.16898e-146	-27.1233		FEZ1	6.0973e-40	13.6616		IFITM3	7.79203e-93	-21.3573		UBE2L6	2.34925e-28	11.7477
39	PTMS	2.41566e-51	15.4858		ZEB2	5.46496e-146	-26.8771		TNFAIP3	5.1576e-39	13.38		S100A6	2.13912e-91	21.2767		C19orf66	3.3918e-27	11.4497
40	KIR2DL4	6.07437e-51	-15.1519		LINC00996	9.69322e-138	26.8142		HLA-DRB5	2.77746e-39	-13.2786		EEF1A1	3.31097e-89	-21.2277		IRF9	2.43311e-26	11.2428
41	CD69	6.74964e-50	-15.1179		IKZF3	3.01936e-148	-26.7039		CD247	1.18643e-38	13.2674		PLEK	3.55038e-88	21.2099		ADAR	7.30938e-26	11.101
42	CTSW	3.00815e-49	-15.0213		PLEK	3.46811e-143	-26.4059		TNFSF14	7.65417e-38	13.2249		TCF7	7.82699e-92	-21.1786		TMEM123	1.24538e-23	10.5425
43	TRBC1	3.82978e-49	14.9546		AHI1	2.23665e-131	26.1019		HOPX	3.90351e-37	12.9939		RPL13	2.4031e-88	-21.1154		ZBP1	1.68031e-23	10.5103
44	ANXA1	9.43351e-49	14.9108		RPS24	5.24086e-136	25.9139		TPRG1	9.58575e-38	-12.9844		DUSP4	2.33712e-94	-21.0098		MT2A	2.10776e-23	10.4627
45	TNFRSF25	4.24681e-49	-14.8617		CD247	3.06673e-133	-25.9087		NFKBIZ	2.22244e-36	12.9309		FOS	4.11797e-90	-20.7114		TYMP	3.08557e-21	9.8991
46	C12orf75	9.3465e-48	14.794		SRGN	1.13008e-136	25.896		LINC02446	2.08339e-37	-12.8668		VIM	2.37445e-83	-20.4747		HELZ2	6.50081e-21	9.82808
47	BEX4	5.83253e-48	-14.7141		IFITM3	7.37798e-129	25.5781		ZFP36	4.97885e-36	12.8433		CNR2	8.55061e-89	-20.3065		PNPT1	1.3943e-19	9.45877
48	RPS12	2.39737e-46	14.519		IFITM2	7.38482e-133	25.5311		PPP1R15A	3.42787e-36	12.8402		PRSS23	2.95333e-80	20.2709		PARP14	6.63324e-19	9.24723
49	RPS3	2.99549e-46	14.5136		KIR2DL4	5.37317e-121	25.2251		TXNIP	4.32396e-36	-12.8065		TIAM1	5.94591e-84	-19.715		DDX60L	4.35486e-18	9.01798
50	LY6E	8.39806e-46	-14.4372		RPS23	3.09966e-126	24.8334		SRGN	7.68664e-36	12.7281		PPP2R5C	5.75504e-78	19.6539		DDX60	5.7258e-17	8.68334
51	TPRG1	1.45285e-44	14.3748		SPON2	1.66229e-129	-24.7995		RPS3	9.64313e-35	-12.5627		CD69	2.05549e-77	-19.5238		HSH2D	7.36536e-16	8.34158
52	HLA-DPA1	3.5743e-45	14.3717		MT-ND3	8.01602e-125	24.7963		IGFBP4	4.19886e-35	-12.4534		ZEB2	1.45868e-73	19.0281		YPEL4	4.08009e-16	-8.23839
53	CLEC2D	4.42407e-44	14.1835		RPS18	4.66388e-126	24.776		KLRB1	5.45967e-34	12.4274		GZMB	1.27548e-73	18.9613		PPM1K	2.96103e-15	8.14762
54	AKR1C3	4.00686e-44	-14.0853		AKR1C3	5.58009e-129	-24.7443		SELL	1.15641e-33	-12.2969		LMNA	3.31929e-75	-18.9174		B2M	4.97383e-15	8.05957
55	IGFBP7	5.78725e-44	-14.019		ALOX5AP	5.25708e-126	-24.6883		HLA-DPA1	1.7352e-33	-12.2752		CXCR3	3.46156e-74	-18.7022		TLR6	3.86677e-15	-7.88032
56	DHRS3	1.07431e-43	-14.0095		C12orf75	1.05644e-123	-24.4958		AKR1C3	6.67104e-33	12.2288		PYHIN1	6.25122e-71	18.6613		LAP3	2.06249e-14	7.87962
57	PPP2R5C	1.1469e-42	13.9125		ADGRG1	9.3753e-123	-24.1151		AC004687.1	3.74215e-33	-12.2226		RPL10	3.38167e-70	-18.5341		EREG	4.83451e-15	-7.85085
58	MAP3K8	4.1729e-42	-13.7436		TIGIT	8.02025e-120	-23.9345		MYOM2	2.18586e-33	-12.175		CAST	4.81208e-69	18.3288		UBXN10	1.31151e-14	-7.72498
59	CYSLTR1	4.1894e-42	-13.6993		MT2A	8.1043e-116	-23.7813		MT2A	1.26483e-32	12.1255		ADGRG1	1.83278e-66	18.1488		NT5C3A	9.40477e-14	7.66301
60	LYST	9.17612e-42	-13.6992		HLA-A	2.64153e-114	-23.7316		PRSS23	1.20336e-32	-12.0511		PDE7B	2.30176e-71	-18.1005		CARD6	3.37774e-14	-7.60207
61	HLA-DRB5	1.65459e-39	13.429		FCRL6	1.14279e-115	-23.3561		RPL30	1.09709e-31	-11.9452		SYNE2	3.78961e-67	18.0882		DTX3L	2.41963e-13	7.53069
62	NFKBIA	1.1963e-39	-13.3763		CD7	2.15183e-110	23.2923		RPL13A	1.21436e-31	-11.9323		SPRY2	3.23746e-71	-18.0801		TNFSF10	4.29325e-13	7.44588
63	FGFBP2	3.70156e-39	13.2516		FLNA	2.09417e-112	-23.2496		KDM6B	2.95354e-31	11.903		RPS2	1.85609e-66	-18.0262		ENO3	2.13111e-13	-7.35775
64	HAVCR2	3.6812e-39	-13.1839		C1orf162	5.24537e-107	23.0497		RPL11	2.04829e-31	-11.892		AC044849.1	5.91267e-67	-17.9519		IFIH1	9.92509e-13	7.32566
65	BEX2	4.80907e-39	-13.1722		S1PR5	1.64472e-112	-23.0133		LAG3	9.98265e-32	-11.8383		SLC38A1	3.86831e-65	-17.6291		TPTEP2-CSNK1E	2.76506e-13	-7.32233
66	LINC01943	2.95084e-37	13.0442		RPS5	5.82967e-105	22.4074		KIR2DL4	1.33412e-31	-11.8338		TIPARP	1.61304e-65	-17.5933		N4BP1	1.09864e-12	7.30087
67	LAG3	4.63794e-37	12.986		TMSB4X	8.09787e-103	-22.3779		OTULIN	2.37563e-30	11.6844		RPS19	4.18478e-63	-17.5407		AMDHD1	3.81293e-13	-7.279
68	IER5	3.95973e-37	-12.9011		HLA-B	4.47968e-100	-22.0731		RPL36	2.54444e-30	-11.6724		CD2	1.52477e-63	-17.4755		BATF3	5.51767e-13	-7.22743
69	MYOM2	2.34568e-37	-12.8677		MT-ND1	1.48908e-100	22.0228		CAPG	1.73725e-30	-11.6169		RPS23	2.09207e-62	-17.3746		IFIT2	2.69246e-12	7.17544
70	PLAC8	7.50667e-37	-12.8497		TCF7	2.89239e-96	21.7616		KLF10	6.91039e-30	11.6123		ATP8B4	3.35153e-64	-17.1811		FAM83G	9.77205e-13	-7.14939
71	IFITM1	7.72559e-37	-12.8299		RPL9	1.15328e-97	21.6013		RPS12	2.04834e-29	-11.4683		HOPX	2.55586e-60	-17.1015		IFIT5	3.45848e-12	7.13813
72	ZBTB16	5.27395e-37	-12.7996		IL7R	5.43969e-95	21.5968		FXYD2	4.60257e-30	-11.4546		PPP1R15A	1.2321e-60	-17.0399		SHISA5	3.66098e-12	7.11865
73	ORAI2	1.3051e-36	-12.7468		CD2	4.86899e-95	21.4005		RPS15A	2.29674e-29	-11.4522		RPL28	6.26143e-59	-16.8563		LEPR	1.94273e-12	-7.05386
74	RPS16	5.95176e-36	12.6732		RPS3A	1.20905e-95	21.3757		CLEC2D	8.83421e-29	-11.3033		FLNA	5.11453e-59	16.8553		NEDD4L	1.94573e-12	-7.05359
75	HLA-DRA	1.29357e-35	12.6665		RPS2	9.07898e-94	21.1925		CEBPD	1.41362e-28	11.303		MYC	4.73485e-62	-16.8112		DDX58	6.196e-12	7.04639
76	MALAT1	1.66919e-35	12.5672		ITM2C	2.83743e-89	21.0604		DUSP1	1.63746e-28	11.2951		RGCC	4.43739e-60	-16.6767		DNAH1	3.95527e-12	-6.95359
77	POU2F2	3.16645e-35	-12.4861		IFIT3	5.70805e-95	-21.0405		RPLP2	1.78032e-28	-11.2791		CCL4	1.97817e-57	16.5541		CHST12	1.09735e-11	6.95009
78	TIGIT	2.06321e-34	12.4106		MT-CO1	2.15619e-91	-21.0303		GPR183	4.14917e-28	-11.1268		SPON2	6.99106e-56	16.4858		SAT1	1.31685e-11	6.92168
79	RASGEF1B	1.71067e-34	-12.3528		NCAM1	4.47004e-87	20.7832		GNLY	1.96339e-27	-11.0456		IL12RB2	1.49229e-59	-16.4654		TSPAN10	5.37709e-12	-6.90948
80	CD2	4.38054e-34	12.3107		SPINK2	1.02569e-85	20.7575		PATL2	1.02533e-27	-11.0384		CAPN12	3.45589e-56	-16.1772		HERC6	1.89497e-11	6.87679
81	PDE7B	2.3107e-34	-12.3035		ANXA1	4.82424e-89	-20.7305		HLA-DQA2	9.01529e-28	-11.0245		NFKBIA	7.1733e-55	-16.172		UBC	1.78368e-11	6.86461
82	RAMP1	2.45699e-34	-12.2941		RPL28	3.57601e-90	20.7149		PTMA	4.24747e-27	10.9453		RPS12	6.31778e-55	-16.1675		SPATS2L	2.10666e-11	6.86086
83	SPINK2	3.05904e-34	-12.2773		RPL8	1.33871e-88	20.4854		GADD45B	8.32223e-27	10.9021		HLA-B	1.04951e-54	16.0945		AL121983.2	1.07734e-11	-6.80962
84	RGS16	3.67035e-34	-12.2751		CAST	2.93958e-87	-20.4274		CCL3L1	1.82825e-26	10.8829		IL18R1	3.15804e-56	-16.0767		B3GNT10	2.21313e-11	-6.70457
85	IL2RB	8.37486e-34	-12.2506		RORA	1.07207e-86	-20.2494		CEP78	1.21435e-26	-10.81		ZNF667	1.54469e-56	-16.0069		DCLRE1B	2.55304e-11	-6.68333
86	ZNF667-AS1	6.58844e-34	-12.2158		MIAT	7.94876e-87	-20.0665		TMSB4X	2.47355e-26	10.7851		EMP3	1.87e-53	15.8901		CD48	5.86728e-11	6.68056
87	FEZ1	7.52902e-34	-12.2103		TIPARP	1.67768e-81	19.9238		ADGRE5	3.60814e-26	10.7596		CASK	7.29861e-54	-15.6879		GBP1	6.6589e-11	6.67421
88	NCAM1	7.84388e-34	-12.2102		RPSA	3.90335e-82	19.6735		TNFRSF4	6.28736e-26	10.752		JAML	2.78416e-54	-15.6678		NMI	7.99086e-11	6.64113
89	SELL	1.25484e-33	-12.2006		PRF1	5.05659e-81	-19.5721		RGS1	5.92723e-26	10.7178		PLEKHO1	2.08075e-51	-15.4066		CD38	9.3797e-11	6.62393
90	IL12RB2	5.7448e-32	-11.8376		FKBP11	1.8997e-80	-19.3554		RASSF1	4.76516e-26	-10.6944		HLA-DRB1	8.15183e-51	-15.3648		PHF11	1.60153e-10	6.52792
91	TIAM1	7.03267e-32	-11.8218		RPL10A	1.23959e-79	19.3411		LGALS1	8.71182e-26	10.669		CD27	1.103e-50	-15.1191		GTSF1	9.39821e-11	-6.5257
92	RPL23A	1.82772e-31	11.7945		RPL37	8.32403e-79	19.2539		HLA-A	7.84356e-26	10.6683		NCAM1	5.29272e-49	-15.0065		ZNF630	7.57023e-11	-6.52114
93	RPL13A	4.40893e-31	11.7144		AC020916.1	4.41185e-77	19.1813		CAMK4	3.45083e-26	-10.6363		SCML1	6.11807e-50	-14.9999		FAM167B	8.8958e-11	-6.49637
94	TRAC	1.61635e-30	11.6499		CD3D	1.48911e-79	-19.1659		CD82	4.25786e-25	10.5367		CD7	3.53449e-48	-14.9962		AC007383.2	1.09281e-10	-6.46534
95	FES	7.43318e-31	-11.6132		FXYD5	3.94462e-77	19.1386		IER2	9.72613e-25	10.4303		TRBC1	6.85036e-48	14.961		QPCTL	1.67985e-10	-6.39948
96	CD7	4.88793e-30	-11.5003		CTSW	2.87493e-76	18.9769		NR3C1	9.91812e-25	10.4232		RASGEF1B	1.56258e-48	-14.9542		SP2-AS1	1.71256e-10	-6.39667
97	TCF7	4.63385e-30	-11.4908		HLA-C	2.14233e-74	-18.7365		ZBTB16	2.21745e-24	10.376		SRGN	1.66388e-46	-14.7517		NAP1L2	2.48903e-10	-6.3389
98	SPON2	5.28649e-30	-11.4589		FEZ1	6.1827e-76	-18.6997		LINC00944	9.60208e-25	-10.3557		RPS27	2.75794e-46	-14.7072		NUDT11	2.97014e-10	-6.31145
99	CD300A	7.43802e-30	-11.4537		RGS1	1.35326e-72	18.6455		RPS4X	2.88192e-24	-10.3186		HLA-DMB	4.66683e-47	-14.6201		CHMP5	6.32788e-10	6.30321
100	RPL35A	7.92414e-30	11.4517		HOPX	1.67319e-74	18.6331		RPS19	2.48784e-24	-10.3182		LDLRAD4	6.94044e-47	-14.5992		AL162426.1	4.85826e-10	-6.23438
101	AHI1	1.23066e-29	-11.3943		SYNE1	2.54825e-74	-18.6319		CLECL1	9.70147e-25	-10.3162		ADAM28	6.54902e-46	-14.3974		LGALS9	1.07158e-09	6.2225
102	ZFHX3	9.31846e-30	-11.3933		GNG2	4.93522e-74	-18.5676		ADGRG1	3.36962e-24	-10.2542		FXYD2	3.81509e-46	-14.3959		BISPR	1.0644e-09	6.21854
103	CD38	1.14303e-29	-11.3712		RPS13	2.00438e-73	18.52		RGCC	1.07428e-23	10.2043		RPS24	1.77392e-42	-14.0295		STAT2	1.35919e-09	6.17814
104	ZBTB38	8.76947e-29	11.2736		LBH	1.12339e-72	-18.3515		RPS3A	9.70509e-24	-10.1938		RPS9	2.10433e-42	-14.0252		ARHGEF37	8.42318e-10	-6.147
105	TNFAIP3	2.03763e-28	-11.1677		RPL39	3.94579e-71	18.2215		PACSIN1	8.12144e-24	-10.1052		AES	2.01761e-42	14.017		NANOS1	9.65134e-10	-6.12526
106	CATSPER1	1.36648e-28	-11.1641		OASL	2.62744e-71	-18.1889		DHRS3	5.16801e-23	10.0364		GAB1	6.40967e-44	-14.0087		FAM30A	1.10753e-09	-6.10257
107	RPL39	2.81577e-28	11.1282		CAPN12	6.79665e-69	18.1598		TNFRSF18	1.45587e-22	9.92389		PAWR	1.32714e-43	-13.9562		AC092490.1	1.11225e-09	-6.10215
108	RPL30	4.87216e-28	11.0859		ESR2	9.58299e-72	-18.1562		RPL34	2.03188e-22	-9.87515		CYTL1	1.80314e-43	-13.9366		ERBB3	1.11211e-09	-6.10214
109	CST7	1.35099e-27	10.9715		FOS	4.40048e-68	18.0808		RPL35A	2.15146e-22	-9.87256		PLP2	2.95096e-42	-13.9353		AL031708.1	1.40724e-09	-6.06452
110	SPTSSB	1.08937e-27	-10.961		RARRES3	2.69635e-68	-17.9369		SQSTM1	2.31797e-22	9.85455		NEAT1	6.6563e-42	13.9026		ATP9A	1.72256e-09	-6.03175
111	PDE6G	1.6145e-27	-10.9224		CD3G	7.5511e-70	-17.9022		GZMK	4.32104e-22	-9.76608		HLA-A	6.88812e-42	13.9016		STAM-AS1	1.77946e-09	-6.02637
112	IL18	2.8022e-27	-10.8782		RPL34	7.17918e-68	17.7946		NKG7	1.66804e-21	9.61261		KIT	5.7722e-43	-13.8526		LHFPL4	2.21169e-09	-5.99097
113	ITGAX	2.87786e-27	-10.8712		SPTSSB	1.00762e-64	17.7218		HLA-DPB1	2.4151e-21	-9.59794		AFF3	6.43131e-43	-13.841		THSD1	2.21706e-09	-5.99056
114	SYNE2	6.43097e-27	10.8469		IL32	1.126e-65	-17.6527		ITGAE	2.9497e-21	9.59632		C1orf162	1.32736e-41	-13.814		MYL12A	3.81314e-09	5.98887
115	CADM1	1.58893e-26	10.8145		RPL10	1.46299e-66	17.6386		DDIT3	2.98901e-21	9.58997		TNFSF14	5.59304e-42	-13.8044		ETV5	2.5702e-09	-5.96617
116	ID2	8.14081e-27	-10.8127		ANXA4	3.09989e-67	-17.5896		NFKB2	3.50068e-21	9.57868		SYNE1	1.33817e-40	13.7149		TRAPPC5	2.67993e-09	-5.95947
117	MX1	1.08138e-26	-10.7583		LINC00944	2.12017e-67	-17.5738		RPL32	4.10812e-21	-9.55052		IER5	9.86521e-41	-13.7075		KIAA0391	2.92959e-09	-5.94451
118	RPL21	4.71175e-26	10.6528		GNLY	6.95108e-66	17.5164		LINC01943	2.37238e-21	-9.54617		ACTG1	3.05998e-40	-13.6345		ANO9	3.27972e-09	-5.92582
119	ADGRG3	3.4031e-26	-10.637		TXNIP	1.71497e-65	-17.4672		PKM	5.87613e-21	9.52249		IFITM2	6.28056e-40	-13.5663		RYR1	3.62725e-09	-5.90954
120	CCL3	4.59174e-26	-10.6297		AC044849.1	5.0215e-64	17.3203		TIAM1	3.55417e-21	-9.50469		HLA-C	5.41859e-40	13.5631		BLK	4.76134e-09	-5.86391
121	IL7R	9.95445e-26	10.5967		PATL2	3.34406e-65	-17.2863		TYMP	1.42916e-20	9.42097		GPR82	6.30486e-41	-13.5444		AC015849.1	5.53983e-09	-5.83896
122	ZSCAN18	6.48584e-26	-10.5829		STK17A	4.5156e-64	17.2574		PPP2R5C	1.39989e-20	-9.40502		ADGRG3	3.47359e-41	-13.5428		TBC1D12	5.81678e-09	-5.83066
123	KLRG1	4.07989e-25	10.4771		TNFRSF1B	2.66732e-64	-17.2037		RPL38	2.41426e-20	-9.35657		ORAI2	5.33646e-40	-13.4811		AC022893.1	6.56741e-09	-5.81033
124	TNFRSF4	1.87166e-25	-10.4749		LINC02384	3.33049e-64	-17.1411		CD160	6.75512e-20	9.2743		AKR1C3	4.22522e-39	13.469		AC084036.1	6.69206e-09	-5.80721
125	ISG15	2.53332e-25	-10.4708		RPL11	1.62036e-62	17.0118		PIM1	7.26833e-20	9.24111		CD82	3.59423e-40	-13.467		ZC3HAV1	1.2024e-08	5.79419
126	ZNF667	4.66535e-25	-10.3909		LAG3	5.29335e-63	-16.9594		APOBEC3G	6.5152e-20	9.24019		APMAP	3.38267e-39	13.4464		AC103706.1	8.6269e-09	-5.76402
127	FHL3	5.27842e-25	-10.3773		RPL18	4.66739e-62	16.929		LYAR	6.95985e-20	-9.22633		MPZL3	3.29547e-40	-13.4313		IGHA1	8.65283e-09	-5.76349
128	SH2D1B	7.8787e-25	-10.3657		RPS8	6.2618e-62	16.9199		PIM3	1.48368e-19	9.16809		CCR7	1.87837e-40	-13.4306		PSME2	1.45002e-08	5.75661
129	CRIP1	2.0545e-24	10.2862		CD63	2.98201e-61	16.8441		LBH	1.68005e-19	9.14603		MCUB	2.33805e-39	-13.3788		AC087623.3	9.58419e-09	-5.74632
130	HIF1A	1.6769e-24	-10.2805		CCL4L2	7.13859e-62	-16.8146		CLIC3	1.95845e-19	9.11983		ZEB1	1.58952e-39	-13.3137		DOK4	1.09112e-08	-5.72424
131	FOSB	2.76677e-24	-10.2159		ACTG1	3.44676e-61	16.796		LUZP1	3.02456e-19	9.08167		YBX3	1.24183e-39	-13.3042		IPO13	1.35029e-08	-5.71587
132	IFI44L	1.06928e-23	-10.0868		BTG1	8.42314e-61	16.7534		BHLHE40	3.6309e-19	9.05359		CYSLTR1	2.61351e-39	-13.2973		PARP12	2.06553e-08	5.70005
133	DDIT3	1.74824e-23	-10.0593		MT-ATP6	7.97916e-60	-16.7171		GBP2	5.19632e-19	9.01201		LINC02384	4.09881e-38	13.2864		GNG7	1.41502e-08	-5.67967
134	ATP8B4	2.4439e-23	-9.99823		TSC22D3	3.12683e-59	16.6219		TMEM123	5.96429e-19	-8.97384		HVCN1	2.51252e-39	-13.2533		ELMO3	1.52463e-08	-5.66681
135	GADD45B	5.5935e-23	-9.94626		MATK	9.52647e-59	16.5338		RPL37A	9.93823e-19	-8.93862		CLU	4.64876e-39	-13.246		TUSC1	1.5563e-08	-5.66305
136	SPRY2	5.65896e-23	-9.90895		NPM1	4.84806e-59	16.5259		GNG2	9.90568e-19	8.93845		NCF1	2.67546e-39	-13.231		PARP10	2.63867e-08	5.65319
137	JUND	8.51351e-23	-9.90706		CADM1	2.89642e-59	-16.4371		ZNF365	8.29543e-19	-8.89268		MMP25	3.39006e-39	-13.2024		AC116407.2	2.86689e-08	5.64213
138	YWHAQ	1.03173e-22	9.89644		PLEKHF1	1.0683e-58	-16.39		PLAU	3.8995e-18	8.81062		FOSB	9.56682e-39	-13.1849		EVI5	1.98223e-08	-5.62147
139	DNPH1	1.05523e-22	-9.86491		LGALS1	7.49348e-57	-16.1997		BTG2	3.19744e-18	8.80184		FAM43A	2.03886e-38	-13.1536		FITM2	2.07326e-08	-5.61362
140	HLA-DQA2	2.57841e-22	9.82359		MMP25-AS1	1.27149e-55	16.1885		DNPH1	4.14323e-18	8.78269		IGFBP4	6.43106e-39	-13.1467		ZCCHC2	3.55013e-08	5.59974
141	GNLY	1.71366e-22	9.80777		TIAM1	1.04552e-54	16.1336		N4BP3	5.68908e-18	8.74672		RPS18	9.12265e-38	-13.1437		FAM85B	2.62478e-08	-5.57246
142	RPL26	2.41664e-22	9.79726		PRDM1	3.31951e-57	-16.1062		TSPAN2	3.80347e-18	-8.74313		SPRY1	8.32864e-39	-13.1201		AC004494.1	3.15892e-08	-5.57133
143	MATK	2.8918e-22	-9.77578		RPL22	3.97361e-56	16.0469		PLEKHO1	7.76328e-18	8.70328		MT-ND3	2.16748e-37	-13.107		BUB1	2.7299e-08	-5.56541
144	MRPS6	3.24938e-22	-9.76535		LMNA	5.10416e-55	16.0358		YWHAQ	9.61203e-18	-8.66049		FGR	5.28004e-37	13.0948		TRPV1	3.14906e-08	-5.54056
145	LINC02446	7.0401e-22	9.7341		LYST	4.33663e-55	16.0199		POU2F2	1.83692e-17	8.60486		JUND	3.45716e-37	-13.0432		FSIP2	3.20061e-08	-5.5376
146	MFGE8	3.2488e-22	-9.73091		NME8	1.89347e-56	-16.0041		ITGB1	1.67003e-17	-8.59906		FCRL6	1.04139e-36	13.009		AC020915.1	3.4777e-08	-5.52299
147	RPS15A	4.49497e-22	9.72518		ZFYVE28	2.65808e-56	-15.9758		CMC1	1.58337e-17	-8.59807		CYBA	5.80739e-37	12.9733		CNNM4	3.63704e-08	-5.51504
148	ZFP36	5.46245e-22	-9.70225		CYSLTR1	8.50244e-54	15.9305		NCAM1	1.73385e-17	-8.57553		ZFP36	6.97459e-37	-12.9317		TAP1	6.04793e-08	5.49828
149	RPS18	6.30557e-22	9.69075		TNFRSF18	1.25369e-54	15.9261		FKBP11	3.26052e-17	8.52988		STK17A	1.90283e-36	-12.8995		PRAM1	4.07291e-08	-5.49469
150	IFIT1	7.77711e-22	-9.64271		HSP90AB1	8.06848e-55	15.9046		RBPJ	3.66516e-17	8.51257		SNCA	2.12629e-37	-12.867		TP53INP2	4.15419e-08	-5.4915
151	CD27	9.23297e-22	-9.62154		RPL32	8.46612e-55	15.8623		AHNAK	3.7264e-17	-8.50291		STK17B	2.26947e-36	-12.8599		GRHL1	4.19151e-08	-5.48993
152	CTSD	1.27777e-21	-9.62021		IFI27L2	4.46902e-55	-15.8592		C9orf139	3.50724e-17	-8.46411		RPL8	4.47422e-36	-12.8492		AP000704.1	4.37384e-08	-5.48238
153	TRAPPC2B	2.30543e-21	-9.53719		EEF1B2	1.16472e-54	15.8464		RPL35	5.45625e-17	-8.46357		MT-ND1	5.06652e-36	-12.8363		PSPN	4.59702e-08	-5.47358
154	CNR2	2.5189e-21	-9.51708		BEX4	1.08199e-53	15.832		ZC3H12A	6.12292e-17	8.45724		S1PR5	8.63133e-36	12.8289		TRIM14	7.31025e-08	5.46531
155	DAB2	3.90606e-21	-9.46946		RPS4X	1.34854e-54	15.8106		RPS8	6.79785e-17	-8.43475		IER3	1.54929e-36	-12.8088		RARA-AS1	4.86186e-08	-5.46344
156	CD82	5.09116e-21	-9.4565		GLIPR1	3.8807e-54	-15.7211		RASSF8	4.45598e-17	-8.42853		RPS5	1.08859e-35	-12.7714		CHKB-DT	4.90878e-08	-5.46183
157	CYTL1	6.46112e-21	-9.42634		RPL15	9.68155e-54	15.6851		NFKB1	8.21003e-17	8.42039		CKLF	3.58919e-35	-12.6209		ZNF492	5.00946e-08	-5.4582
158	ZNF677	6.61479e-21	-9.41549		ID2	4.99986e-53	15.6492		TNFSF9	4.97367e-17	-8.41751		AC020916.1	3.78659e-35	-12.615		SMIM24	5.00917e-08	-5.45794
159	CEBPD	1.0872e-20	-9.38329		GSN	3.67505e-52	15.6349		TIGIT	8.40867e-17	8.41389		MAML3	1.21182e-35	-12.5591		CD302	5.32768e-08	-5.4472
160	IRS2	1.09223e-20	-9.36622		ORAI2	6.02879e-52	15.5564		NHSL2	7.65206e-17	-8.38102		RPSA	2.80456e-34	-12.4896		ARHGAP44	6.21651e-08	-5.41949
161	LGALS3	1.8461e-20	9.35029		PRR5L	2.16699e-52	-15.4004		RPS28	1.07229e-16	-8.37544		GNAQ	4.36654e-35	-12.4676		ZBTB18	6.29803e-08	-5.41723
162	ITGB1	1.77285e-20	9.34558		GNPTAB	7.7843e-52	-15.3613		AFF3	8.26729e-17	-8.36038		RPL41	4.76025e-34	-12.4346		AC091057.2	6.57919e-08	-5.40936
163	CLECL1	3.63245e-20	9.31546		RACK1	2.80779e-51	15.3009		INPP4B	8.02058e-17	-8.35612		MIR181A1HG	6.64236e-35	-12.4291		SLC25A19	8.60389e-08	-5.40682
164	RPL18A	2.27733e-20	9.3088		PDE7B	1.16396e-49	15.2834		CXXC5	1.61943e-16	8.33175		RPL39	8.05353e-34	-12.3861		AC090229.1	8.13528e-08	-5.37101
165	ADGRE5	2.36081e-20	-9.30504		MPG	3.80804e-50	15.2235		TNFRSF25	2.04612e-16	8.31743		RPL10A	9.50025e-34	-12.3848		AC020900.1	8.82201e-08	-5.35622
166	LINC00944	3.36119e-20	9.29887		PTMS	1.41383e-50	-15.1074		SRGAP3	1.41084e-16	-8.29807		SYPL1	3.12826e-34	-12.3827		MED12L	9.13277e-08	-5.34988
167	H3F3B	3.70477e-20	-9.26198		RPLP0	4.89949e-50	15.1014		ITGAX	1.91404e-16	-8.27926		CD3E	5.2867e-34	-12.3582		ACSS2	1.13932e-07	-5.3096
168	MMP25-AS1	3.66761e-20	-9.23903		SPRY2	1.36805e-48	15.0952		RPL9	2.67168e-16	-8.26392		RCBTB2	5.15926e-34	-12.3182		TRIM38	1.70286e-07	5.30148
169	NFKBIZ	4.40604e-20	-9.22811		TMEM14C	6.51403e-49	15.0315		RPS14	2.77667e-16	-8.2633		SELL	1.37126e-33	-12.3086		MIR210HG	1.20816e-07	-5.29885
170	GZMB	4.81497e-20	9.22776		IL18R1	1.5051e-47	14.8609		ZBTB38	3.40047e-16	-8.22259		RPLP0	2.71926e-33	-12.288		KLF8	1.4949e-07	-5.25945
171	PATL2	6.08221e-20	9.22338		RPL24	2.1492e-48	14.8372		MT-ND3	3.59972e-16	-8.22085		DUSP1	1.339e-33	-12.2877		TMSB10	2.33631e-07	5.23735
172	SLC38A2	5.84302e-20	-9.20593		RPS19	5.39669e-48	14.7538		LGALS3	3.51028e-16	-8.21747		HLA-DQB1	3.50651e-34	-12.2733		CFH	1.70782e-07	-5.23472
173	RPL36	5.97816e-20	9.20388		RPS12	2.1648e-47	14.6717		TSC22D3	4.20433e-16	-8.20513		CABLES1	4.14839e-34	-12.2651		EYS	1.81134e-07	-5.22412
174	SRGAP3	5.21366e-20	-9.19282		RPS9	3.67856e-47	14.6495		DST	3.46457e-16	-8.18832		RBPJ	2.00417e-33	-12.2558		LRRC1	2.03461e-07	-5.22357
175	CAPN12	6.85644e-20	-9.17747		ASCL2	1.88541e-47	-14.5995		FHL3	5.82201e-16	8.18717		C19orf38	4.68201e-34	-12.2403		TPH1	1.83473e-07	-5.22172
176	SAMSN1	1.18456e-19	9.14109		2022-09-06	1.32217e-46	14.599		PSME2	5.04236e-16	8.18703		INPP4B	1.04866e-33	-12.1872		AL080317.2	1.90086e-07	-5.21515
177	IER3	9.29535e-20	-9.14079		LEPROTL1	1.88304e-46	14.5643		PIK3IP1	6.08717e-16	8.16545		CEP78	1.47111e-32	12.167		B4GALNT3	2.033e-07	-5.20263
178	S100B	9.36825e-20	-9.127		RPS15A	2.49263e-46	14.5013		MT-ATP6	6.44e-16	8.15076		CRTAM	2.21786e-33	-12.142		MACROD1	2.46741e-07	-5.18864
179	TXK	1.51396e-19	-9.09642		ATP8B4	4.35938e-45	14.4558		KLF6	7.38809e-16	8.13676		AL138828.1	1.67019e-33	-12.1354		ZNF471	2.19933e-07	-5.18755
180	PIM3	1.73369e-19	-9.07394		CMKLR1	7.22296e-46	-14.3613		VIM	7.43548e-16	8.13269		ARPC2	1.70299e-32	12.0926		SIAE	2.31703e-07	-5.17814
181	LTB	1.97779e-19	-9.05606		PDCD4	3.49394e-45	14.3502		KLRC3	6.61097e-16	-8.13143		TNFRSF11A	3.22191e-33	-12.0803		PSMB9	3.67811e-07	5.14942
182	SCRN1	1.9262e-19	-9.04881		RPL13A	1.86907e-45	14.3403		TNIP1	8.48018e-16	8.12756		RPL24	3.02876e-32	-12.0797		RAPH1	2.99235e-07	-5.12994
183	JAML	2.31439e-19	-9.02773		ARHGEF3	2.08644e-45	-14.307		SLAMF7	1.12763e-15	8.08934		MYO1F	3.53221e-32	12.0494		AC135507.1	3.10858e-07	-5.12269
184	MYC	2.54051e-19	-9.01725		RPL41	7.45605e-45	14.2583		RAB37	1.96718e-15	-7.99761		MTSS1	6.10929e-32	12.0429		CXCR1	3.60734e-07	-5.0945
185	LGALS9C	2.74168e-19	-9.00991		IFIT1	3.58798e-45	-14.2191		RPS11	2.26933e-15	-7.99758		HLA-DRA	1.90545e-32	-12.0309		AC018809.2	3.66647e-07	-5.09139
186	RPS14	3.88752e-19	8.99637		MRPL10	1.8185e-44	-14.1365		RPS2	2.30234e-15	-7.99276		GAPDH	7.49163e-32	-11.9837		LAMB1	3.76033e-07	-5.08658
187	ITGB2	5.83016e-19	-8.94987		CYBA	7.34217e-44	-14.1301		RPL21	3.15472e-15	-7.95283		CXCR4	6.88651e-32	-11.983		AC124798.1	4.12008e-07	-5.06915
188	REL	6.41534e-19	-8.93693		GZMA	9.87721e-44	-14.1281		MT-CO2	3.1109e-15	7.95162		TNFSF9	1.77566e-32	-11.9385		AC127070.1	4.31792e-07	-5.06018
189	A1BG	6.25658e-19	-8.91996		TMEM123	3.98276e-43	14.0405		LILRB1	2.68988e-15	-7.94558		AC025164.1	5.64179e-32	-11.9023		AL109811.1	4.36546e-07	-5.05808
190	MPG	7.63297e-19	-8.9145		ZFP36L1	4.49333e-43	14.0203		PMEPA1	4.33677e-15	7.92939		KLRC1	1.92019e-31	-11.8957		ATP5MGL	4.68279e-07	-5.04466
191	HSP90AB1	8.85088e-19	-8.90592		RPL37A	4.64339e-43	13.9448		FAU	4.00993e-15	-7.92123		TNFRSF18	1.37712e-31	-11.886		TRAIP	4.69688e-07	-5.04394
192	PTGDS	1.15744e-18	-8.84981		ANXA2	1.12018e-42	-13.8531		CD44	5.92285e-15	-7.87126		HSP90AB1	2.55811e-31	-11.859		BHLHB9	5.04263e-07	-5.0304
193	CD3G	1.78801e-18	8.84782		HINT1	3.51715e-42	13.7977		MT-ND1	7.72669e-15	-7.83483		RASSF2	6.46377e-32	-11.8463		HCN2	5.20209e-07	-5.02427
194	PTMA	1.64342e-18	-8.8408		PPP1R9A	9.54596e-41	13.6928		SMAD3	9.14019e-15	7.82455		IFI44L	1.71534e-31	-11.8262		NKAPL	5.24903e-07	-5.02267
195	PPP1R9A	1.25727e-18	-8.83869		LILRB1	5.75472e-42	-13.6834		RPS25	1.10663e-14	-7.7953		PDGFA	8.89062e-32	-11.8039		EBF4	5.34715e-07	-5.01909
196	RPS26	2.12746e-18	8.80453		ABI3	1.62723e-41	-13.6282		ACTG1	1.72732e-14	7.72876		C12orf75	1.06326e-30	11.748		GPR135	5.40971e-07	-5.01679
197	TLE1	2.14076e-18	-8.78089		MTSS1	1.67597e-41	-13.6262		RASSF8-AS1	1.36238e-14	-7.72251		MX1	4.91101e-31	-11.7271		AC004585.1	5.56341e-07	-5.01118
198	CD79B	2.27273e-18	-8.77663		GNAL	1.31673e-41	-13.616		RPL23A	2.0163e-14	-7.7178		FTL	1.32702e-30	11.6988		PFKFB4	5.6538e-07	-5.00835
199	IFITM2	2.93514e-18	-8.77059		RPL3	4.56556e-41	13.6026		PHLDA1	2.36168e-14	7.70411		SRGAP3	5.47601e-31	-11.6499		RPL10	8.01554e-07	-4.99537
200	CSRNP1	2.74983e-18	-8.76481		SLC38A1	1.08492e-40	13.5751		KLF3	2.12086e-14	-7.6957		GNLY	5.05195e-30	-11.624		CD9	6.52573e-07	-4.98054
201	SCML1	3.363e-18	-8.72869		AC025164.1	3.68077e-40	13.5607		FCRL6	2.14567e-14	-7.69069		LEPROTL1	3.45054e-30	-11.6143		GLS2	6.76631e-07	-4.97343
202	DUSP1	3.87955e-18	-8.72523		NUCB2	2.03019e-40	13.5562		RPL19	2.92271e-14	-7.6656		RPS3A	6.30769e-30	-11.5806		ZNF598	8.4752e-07	-4.96629
203	ARL4C	5.19363e-18	-8.70568		GAB3	6.36575e-41	-13.5357		RPL3	3.36659e-14	-7.6494		RGS10	6.63564e-30	-11.5357		AC010809.2	7.65046e-07	-4.94954
204	RPS2	5.1549e-18	8.69584		RPLP2	1.12004e-40	13.512		CDC25B	3.10045e-14	-7.63882		CD96	1.29002e-29	-11.4877		GBP5	1.07591e-06	4.93682
205	GFOD1	5.07712e-18	-8.68843		F2R	8.35183e-41	-13.5106		ERP29	3.88817e-14	-7.62286		ZMAT4	3.53432e-30	-11.4758		AC011445.2	8.18604e-07	-4.93617
206	SAP30	7.74668e-18	8.67548		IL12RB2	1.09324e-39	13.503		TRG-AS1	7.27534e-14	-7.53221		BTG1	3.05149e-29	-11.446		ACSM3	8.24454e-07	-4.93488
207	PSME2	6.46719e-18	-8.67478		LINC01943	6.32091e-41	-13.5		MT1E	7.55751e-14	-7.50998		ARL6IP5	3.73562e-29	11.408		THEMIS	9.36462e-07	-4.92918
208	STK17A	7.87489e-18	-8.65665		SYPL1	6.04291e-40	13.4855		RPL41	1.01788e-13	-7.49651		GNPTAB	5.7676e-29	11.3904		HLA-E	1.19136e-06	4.9124
209	TMEM123	7.70416e-18	-8.64636		FCRL3	9.5116e-41	-13.4787		IQGAP2	1.23307e-13	-7.46499		ZNF667-AS1	7.37611e-29	-11.2461		PSME1	1.22339e-06	4.90768
210	MIR181A1HG	9.19568e-18	-8.61019		BCL11B	2.29641e-40	-13.4155		SERTAD1	1.47878e-13	7.45305		FCER1G	2.16506e-28	-11.2447		FAM83D	9.76461e-07	-4.90164
211	HVCN1	1.07512e-17	-8.59369		RPL19	8.84766e-40	13.3667		YBX3	1.35647e-13	-7.43585		RUNX2	6.31383e-29	-11.2392		LINC01963	1.03772e-06	-4.88963
212	PLXNA4	1.1316e-17	-8.58953		TGFBR3	1.30242e-39	-13.3134		RPL29	1.97462e-13	-7.40926		PACSIN1	5.88403e-29	-11.2246		AL928654.1	1.03738e-06	-4.88944
213	MXRA7	1.52431e-17	8.58564		SLC15A4	1.47243e-39	-13.2976		RPL13	2.73785e-13	-7.36236		AL031056.1	7.14616e-29	-11.22		AC244100.2	1.04592e-06	-4.88806
214	RPS27A	1.41559e-17	8.58315		ITM2A	6.08243e-39	13.2902		TM4SF19	2.36568e-13	-7.34632		GUCY1A1	7.39718e-29	-11.206		AC103810.5	1.12123e-06	-4.87424
215	GAB1	1.45638e-17	-8.55765		RPS28	2.84848e-39	13.2755		CSRNP1	3.3102e-13	7.34184		CARD19	3.37869e-28	-11.1796		NEB	1.21631e-06	-4.85815
216	UBB	1.90392e-17	-8.55567		PTGDR	6.44772e-39	13.2672		LEF1	2.74028e-13	-7.33133		EEF1B2	6.20293e-28	-11.1523		FAM216A	1.40416e-06	-4.85584
217	KIT	1.77364e-17	-8.53625		EMP3	5.2022e-39	-13.2558		YARS	3.63388e-13	7.32689		GSN	3.74315e-28	-11.1341		AL035661.1	1.27892e-06	-4.84816
218	RHOC	2.76274e-17	-8.49839		TRA2B	1.51885e-38	13.1538		FTL	4.71507e-13	-7.28944		NBL1	6.65467e-28	-11.0285		AC011462.1	1.28271e-06	-4.84754
219	HIC1	3.04081e-17	-8.46966		IFIT2	7.1006e-39	-13.1426		SPRY2	4.38613e-13	-7.27694		KLF3	2.86966e-27	11.0266		NRSN2	1.31543e-06	-4.84251
220	TRG-AS1	5.90093e-17	8.42731		CCL3L1	1.626e-38	-13.0674		SKIL	5.63808e-13	7.26466		SNHG8	1.96291e-27	-11.0202		ZBED6	1.40628e-06	-4.82919
221	MAML3	4.45094e-17	-8.42468		CNR2	2.39996e-37	13.0493		INTS6	6.33258e-13	7.24967		LSR	7.19583e-28	-10.9984		ARHGAP22	1.46966e-06	-4.82034
222	IFI35	5.47631e-17	-8.41627		APMAP	5.02091e-38	-13.038		RPL26	6.67974e-13	-7.23956		BMP2	9.31475e-28	-10.9835		PAPPA	1.51269e-06	-4.81459
223	IRF8	4.95229e-17	-8.41222		SLC1A7	5.68751e-38	-13.0002		RELB	7.64781e-13	7.22607		KLHL6	1.83026e-27	-10.9614		FERMT2	1.543e-06	-4.81062
224	AIM2	9.11002e-17	8.39549		PMAIP1	2.05946e-37	-12.9316		CD244	8.27103e-13	7.21417		CAMK4	1.11661e-27	-10.9598		ABCG1	1.81778e-06	-4.80732
225	PLAU	6.77314e-17	-8.3751		TPRG1	1.01286e-37	-12.9238		CLU	8.04296e-13	-7.19896		PPP1R9A	1.80324e-27	-10.9597		DNAH6	1.82713e-06	-4.77655
226	RPL38	1.01281e-16	8.35123		STK17B	6.22245e-37	12.871		RPL18A	1.09529e-12	-7.17095		MT-CO1	7.33894e-27	10.9022		MTUS1	1.83765e-06	-4.77535
227	PPP1R15A	1.05505e-16	-8.34432		GBP5	4.77798e-37	-12.8429		KLRC4	1.08966e-12	-7.15703		CEBPD	6.45191e-27	-10.8888		EHD3	1.85016e-06	-4.77403
228	TNFSF14	1.17315e-16	-8.32292		TRIM22	7.42131e-37	-12.8102		CADM1	1.26317e-12	-7.13177		ITGB2	1.03069e-26	10.8874		CDK20	1.87722e-06	-4.77112
229	SYK	1.23259e-16	-8.31122		ARL4C	1.0704e-36	12.803		RPS15	1.46619e-12	-7.12816		LYAR	1.237e-26	10.862		RTP4	2.52575e-06	4.76192
230	PLSCR1	1.43317e-16	-8.29531		SSBP3	3.54336e-36	-12.6749		AC103702.2	1.17869e-12	-7.12618		C1orf21	1.45341e-26	10.8519		CD164	2.59836e-06	4.75216
231	LDB2	1.37011e-16	-8.29292		CD300A	1.08883e-35	12.6538		RPS16	1.85833e-12	-7.09502		NFKBIZ	1.06244e-26	-10.8306		AC005534.1	2.07596e-06	-4.7507
232	C9orf139	2.15973e-16	8.28613		ZNF667-AS1	3.12562e-35	12.6448		GZMM	1.95569e-12	7.08621		MT-ATP6	1.64306e-26	10.8283		SP140	2.68368e-06	4.74758
233	CCR7	1.8854e-16	-8.25541		SH3BGRL3	2.25138e-35	-12.5796		RCAN2	1.58856e-12	-7.08202		AC136475.9	5.15454e-27	-10.8235		FBXO6	2.70316e-06	4.74667
234	IKZF3	2.40408e-16	8.2538		FAM53B	1.33245e-35	-12.5377		CSGALNACT1	2.16059e-12	-7.04102		CSRNP1	1.52233e-26	-10.7966		ERVK3-1	2.58267e-06	-4.74503
235	FXYD5	2.60131e-16	-8.23487		CLIC3	2.961e-35	-12.5293		RPL27	2.99302e-12	-7.02706		MMRN1	9.79242e-27	-10.7633		RNF207	2.18972e-06	-4.73989
236	AC103702.2	7.33622e-16	8.14133		BEX2	1.48342e-34	12.4764		H3F3B	3.19464e-12	7.01467		MIAT	5.72925e-26	10.7413		AC016405.3	2.25496e-06	-4.73392
237	TCF4	5.46525e-16	-8.12259		CD6	3.88296e-35	-12.4494		RPL28	3.37433e-12	-7.0087		RPS8	8.80513e-26	-10.6727		FAAH	2.29366e-06	-4.73039
238	AFF3	6.87582e-16	-8.09449		C1orf21	7.32303e-35	-12.4485		SIRPG	2.84277e-12	-7.00254		RPL13A	9.55154e-26	-10.6725		AC006942.1	2.31758e-06	-4.72828
239	GLIPR1	1.06011e-15	8.06944		NACA	7.67454e-35	12.4407		C19orf38	3.34957e-12	-6.98325		GPR68	8.96686e-26	-10.6071		AC027097.2	2.33173e-06	-4.72699
240	FBP1	9.28044e-16	-8.05902		B3GAT1	6.02384e-35	-12.4255		PDE7B	4.40019e-12	-6.95345		HAPLN3	5.21232e-26	-10.5974		HEY2	2.33486e-06	-4.72683
241	BHLHE40	1.11475e-15	-8.05431		TRAC	1.47875e-34	-12.3582		RBL2	5.185e-12	-6.93749		ANXA4	2.23194e-25	10.5945		RPS2	2.92711e-06	-4.72568
242	RALGPS2	1.22108e-15	-8.02333		MRPS6	3.98282e-34	12.3317		RPL36A	5.71446e-12	-6.93017		RPL18	1.99103e-25	-10.5934		AC105020.6	2.46804e-06	-4.71546
243	RPLP2	1.52562e-15	8.01511		TMEM273	1.71095e-34	-12.3291		TNFRSF11A	4.94594e-12	-6.92612		TNFRSF1B	2.70131e-25	10.5712		ALDH2	2.5239e-06	-4.71085
244	ADAM28	1.52094e-15	-8.00253		MAP3K8	7.10543e-34	12.3166		FYN	6.63977e-12	6.91101		BEX4	1.68759e-25	-10.566		AC084824.5	2.56975e-06	-4.70724
245	RPL35	1.70064e-15	7.99978		RPL12	5.09802e-34	12.3067		CCL4L2	1.01962e-11	6.8618		GPR171	1.64873e-25	-10.5505		PIK3R6	2.57363e-06	-4.7069
246	RPS21	1.96079e-15	7.98157		EIF3E	6.7448e-34	12.2902		PPP1R9A	1.0356e-11	-6.83138		MMP25-AS1	2.05649e-25	-10.538		GOLGA6L4	2.74209e-06	-4.69392
247	PTPRC	2.12413e-15	7.97159		SLC44A1	2.03718e-33	12.2721		RASGEF1B	1.37063e-11	6.8088		TMEM123	4.13477e-25	-10.4831		AC015819.2	2.76145e-06	-4.69244
248	HLA-DQB1	2.77851e-15	7.96131		GZMM	9.14224e-34	-12.2581		P2RX5	1.57047e-11	6.79826		HIF1A	4.02352e-25	-10.4786		MAP3K21	2.86512e-06	-4.68481
249	AL138828.1	2.1143e-15	-7.95874		TLE3	2.62859e-33	12.2268		TC2N	1.43396e-11	-6.79197		DDAH2	5.96943e-25	-10.4348		HLA-C	3.64134e-06	4.67939
250	KIF13A	2.16602e-15	-7.9545		PABPC1	1.41508e-33	12.2242		AC243829.2	1.23901e-11	-6.79131		RPL11	9.72693e-25	-10.4264		BCL2L15	2.97796e-06	-4.67688
251	TMEM220	2.13771e-15	-7.95369		IL2RB	4.31584e-33	12.1384		MRPS6	2.06022e-11	6.74476		ITM2A	7.96061e-25	-10.4123		Z97832.2	2.98763e-06	-4.67629
252	HIPK2	2.62116e-15	-7.93916		ZNF667	1.43397e-32	12.1237		RCBTB2	2.29755e-11	-6.71975		BIN2	1.35841e-24	10.3997		HIST1H3A	3.0494e-06	-4.67204
253	XAF1	2.81981e-15	-7.93691		MYC	1.42075e-32	12.115		LINC00996	3.13731e-11	6.68484		IL18	7.20478e-25	-10.3683		SPDYE5	3.36754e-06	-4.65153
254	RPL41	3.32806e-15	7.91714		MFGE8	1.38246e-32	12.108		NFKBIB	3.29227e-11	6.67782		NME8	3.21059e-24	10.3483		AC068580.4	3.44517e-06	-4.64675
255	PLCB1	3.50119e-15	-7.90369		RPL35	4.62222e-33	12.0946		RPL27A	3.26594e-11	-6.67664		AC008105.3	1.69156e-24	-10.3423		AC253536.6	3.57162e-06	-4.63938
256	HSPA5	4.53395e-15	-7.87654		MYO1F	6.21156e-33	-12.0838		ACTB	3.96107e-11	6.64535		RPS15A	2.70893e-24	-10.3316		CD84	4.23635e-06	-4.63799
257	C19orf38	4.1749e-15	-7.87118		IFI6	6.78392e-33	-12.0629		IER5L	5.17905e-11	-6.59487		BEX2	2.37986e-24	-10.2891		GOLGA7B	3.63838e-06	-4.63551
258	EEF1A1	4.79963e-15	-7.8707		ACAP1	1.19502e-32	12.0425		LMNA	5.52018e-11	-6.59078		ACTB	4.4514e-24	-10.2747		EEF1G	4.02798e-06	-4.6354
259	SOX4	4.69128e-15	-7.8547		MT1E	6.53421e-33	-12.0221		DSTN	5.87016e-11	-6.58352		2022-09-06	4.26494e-24	-10.2633		EFCAB10	3.68971e-06	-4.63264
260	RPS4X	7.74732e-15	7.8087		HCST	1.54164e-32	12.0042		FUT8	5.85342e-11	-6.57518		ACAP1	4.70114e-24	-10.2589		RADIL	3.69869e-06	-4.63209
261	FAU	8.07658e-15	7.8056		SRGAP3	7.9971e-32	11.9763		SGCD	6.84323e-11	-6.54676		PLXNA4	1.88308e-24	-10.2541		RPS7	4.84227e-06	-4.62075
262	TMEM273	1.07904e-14	7.78768		RASGEF1B	4.26477e-32	11.9654		MMP25	7.15805e-11	-6.5408		NELL2	2.13252e-24	-10.2496		LTB4R2	3.92529e-06	-4.61972
263	RIN3	9.89704e-15	-7.77436		PPP1R15A	2.71508e-32	11.9632		SDCBP	8.73311e-11	6.52892		RPL9	5.75807e-24	-10.2488		NDUFAF1	4.65807e-06	-4.61832
264	NEIL1	1.04724e-14	-7.75243		HVCN1	7.55465e-32	11.9578		RPS21	8.67123e-11	-6.52828		ESD	4.56697e-24	-10.2344		CRNDE	4.17213e-06	-4.60695
265	SLC16A3	1.1389e-14	-7.74607		DAPK2	1.45862e-32	-11.951		AC007952.4	9.65118e-11	6.52304		SLC1A7	1.23349e-23	10.2314		RBCK1	5.3086e-06	4.59997
266	DRAP1	1.77567e-14	-7.70422		RPL29	2.72687e-32	11.9496		AGTRAP	9.81874e-11	6.51376		REPIN1	7.16362e-24	-10.1846		FBXL13	4.33863e-06	-4.59887
267	RPL37	1.79814e-14	7.69826		TRAF5	5.52413e-32	11.9459		LAT2	9.97928e-11	6.50863		BEX3	3.69038e-24	-10.1822		GRIP1	4.34612e-06	-4.59847
268	MEF2C	1.94907e-14	-7.67245		DAB2	1.71667e-32	-11.9405		MCOLN2	9.74692e-11	-6.48527		RPL7A	1.34135e-23	-10.1681		RPS27A	5.35511e-06	-4.59691
269	TLE4	2.80658e-14	-7.64204		SSBP2	1.17848e-31	11.893		HAVCR2	1.20855e-10	6.48295		RPL15	1.90171e-23	-10.1255		NRIP2	4.4433e-06	-4.59379
270	RCAN2	3.76182e-14	7.63373		CAPN2	6.26678e-32	-11.8643		MYO1G	1.26734e-10	-6.46259		ATF3	1.13803e-23	-10.1155		AL160313.1	4.61796e-06	-4.58574
271	SATB1	3.23445e-14	-7.6179		SH3BP5	6.55202e-32	-11.856		PFN1	1.32086e-10	6.4618		CYTH1	2.65221e-23	10.1016		RPL15	5.70325e-06	-4.58418
272	RSAD2	3.48048e-14	-7.6		KLF2	8.63744e-32	-11.8554		CKLF	1.376e-10	6.45695		TMEM14C	1.97276e-23	-10.0945		CASP1	5.84952e-06	4.57934
273	ERP29	4.03449e-14	7.59825		SLC39A10	1.5503e-31	11.8538		AL118516.1	1.82228e-10	6.41676		RPS28	4.07229e-23	-10.0485		PAQR7	4.87433e-06	-4.57433
274	OAS1	3.98915e-14	-7.5871		SNHG8	1.32878e-31	11.8376		JMJD6	2.06658e-10	6.39666		PATL2	5.22923e-23	10.0367		PDGFRB	4.88141e-06	-4.57408
275	RPS15	4.44033e-14	7.58098		SETBP1	6.44951e-32	-11.8271		STYK1	1.85517e-10	-6.3836		RGS16	2.65722e-23	-10.0366		LINC01970	5.14264e-06	-4.5631
276	MT-CO1	4.57619e-14	7.57742		GPR141	7.21275e-32	-11.8192		S100A10	2.75967e-10	-6.3472		IL18RAP	3.12168e-23	-10.0251		IFNLR1	5.15825e-06	-4.56256
277	IGFBP4	4.43052e-14	-7.56612		RPL36	1.21676e-31	11.8151		SLA	3.1955e-10	6.32717		RPS14	5.41357e-23	-10.0191		AL157935.2	5.40268e-06	-4.55279
278	NELL2	6.87621e-14	-7.50812		NARF	2.67856e-31	11.7879		PERP	2.9494e-10	-6.32242		EML4	5.01232e-23	-9.99289		LINC02193	5.42087e-06	-4.5521
279	OAZ1	7.83019e-14	7.50794		RPS14	3.20981e-31	11.7341		LYSMD2	3.38867e-10	6.31778		IFNG-AS1	2.9647e-23	-9.98148		HOXA-AS2	5.72735e-06	-4.54042
280	SELENOH	7.99231e-14	-7.50326		CEP78	2.72146e-31	-11.73		PTPRE	3.79043e-10	6.2991		CBLB	6.53148e-23	-9.96716		EFNA3	5.75516e-06	-4.53944
281	KLRC3	9.48578e-14	7.49322		RPL23	4.21179e-31	11.7175		ZNF683	3.74062e-10	-6.29174		AHR	8.12549e-23	-9.91179		MEIOC	5.79538e-06	-4.53797
282	ZEB2	9.36987e-14	7.48495		ITGAX	1.34349e-30	11.6857		RPS23	4.04716e-10	-6.28647		RPL19	1.85276e-22	-9.88857		AC068620.1	6.00846e-06	-4.5303
283	TOMM7	9.22852e-14	7.48463		CLEC2D	6.74149e-31	-11.6661		NME8	4.75688e-10	-6.25059		PDCD4	1.64953e-22	-9.88572		AL358781.2	6.08322e-06	-4.52759
284	RCAN3	1.03387e-13	-7.45354		SRSF5	7.64107e-31	11.6602		SYTL2	5.37168e-10	-6.23519		ASCL2	2.83911e-22	9.86963		AC124319.2	7.5685e-06	4.52532
285	SPRY1	1.04597e-13	-7.45207		CASK	1.69266e-30	11.6571		MSC	4.91232e-10	-6.23192		KLF6	2.11421e-22	-9.86901		NUDT13	6.19307e-06	-4.52386
286	SH3BGRL3	1.24934e-13	7.44376		JUN	9.20974e-31	-11.65		IL2RB	5.82329e-10	6.22997		GNAL	3.33829e-22	9.86518		ANKRD35	6.49179e-06	-4.51388
287	GSTP1	1.29022e-13	-7.44143		BTF3	9.93194e-31	11.6334		RPS4Y1	7.57097e-10	-6.18667		LINC00861	3.18244e-22	9.84464		CCDC106	6.65633e-06	-4.50853
288	FCGR3A	1.32291e-13	7.4382		PNN	1.3265e-30	11.6265		RPS27A	8.23671e-10	-6.17368		RPL32	2.72815e-22	-9.84173		HLA-DOB	6.87237e-06	-4.50173
289	IL18R1	1.51533e-13	-7.40904		SARAF	1.56676e-30	11.5991		C12orf75	8.28097e-10	-6.17009		RAB32	1.15103e-22	-9.83879		TMEM184A	6.87513e-06	-4.50166
290	IER2	1.77557e-13	-7.39622		GAB1	6.21662e-30	11.5802		TOMM7	8.88947e-10	-6.16144		AL034397.3	1.20239e-22	-9.83602		AL023806.1	6.96214e-06	-4.49896
291	KLHL6	1.76551e-13	-7.38816		AGTRAP	1.44577e-30	-11.5705		FUT7	8.14056e-10	-6.15576		MICAL2	1.19708e-22	-9.8357		FO704657.1	7.02012e-06	-4.49714
292	DSTN	1.96323e-13	7.38685		CXCR3	4.32736e-30	11.5512		ITM2A	9.125e-10	-6.15151		ABHD17A	3.11995e-22	9.83486		ZBED3-AS1	7.07914e-06	-4.49527
293	UBL3	2.3972e-13	7.36415		MYO6	2.64098e-30	-11.5041		HLA-B	9.69597e-10	6.14571		RPS21	3.82097e-22	-9.81831		AC011481.2	7.26057e-06	-4.48992
294	CAMK2N1	2.70725e-13	7.35736		MMP25	1.48036e-29	11.492		TUBA4A	9.97229e-10	-6.1387		ID2	4.48723e-22	-9.78166		SOCS6	8.01552e-06	-4.48875
295	RHOBTB3	2.27715e-13	-7.35487		LTB	1.1775e-29	11.4705		C20orf204	9.12879e-10	-6.1356		SLC15A4	5.75434e-22	9.77743		CCR5	7.78284e-06	-4.47515
296	CLINT1	2.42619e-13	-7.34971		PLA2G16	6.64327e-30	-11.4466		EIF3E	1.12769e-09	-6.12131		FUT7	2.18653e-22	-9.77259		SSTR2	7.9246e-06	-4.47124
297	LMAN2	2.889e-13	7.33545		AC243829.1	4.98671e-30	-11.4455		RCAN3	1.17623e-09	-6.10091		COL9A2	2.6516e-22	-9.75853		TRANK1	9.83746e-06	4.4657
298	SNCA	2.81098e-13	-7.31979		SATB1	1.53762e-29	11.4375		FXYD7	1.25978e-09	-6.08974		APOBEC3G	7.64416e-22	-9.73417		SNRK-AS1	8.16869e-06	-4.46474
299	UBA52	3.64316e-13	7.29931		RPS29	9.24662e-30	11.4355		SH2D2A	1.46487e-09	6.0817		PRDM8	4.50202e-22	-9.73206		AC123768.4	8.5077e-06	-4.45603
300	CCNJL	3.32233e-13	-7.29823		IGFBP4	5.0382e-29	11.3928		SLC38A1	1.50521e-09	6.076		FAM102A	5.42063e-22	-9.72463		HDAC9	8.54635e-06	-4.45502
301	TC2N	3.94523e-13	7.29561		CD27	4.89079e-29	11.3815		GAB3	1.51795e-09	-6.06978		RCAN3	6.817e-22	-9.6688		AC018638.7	8.5749e-06	-4.45425
302	HAPLN3	4.12616e-13	-7.26875		TSTD1	4.10957e-29	11.3232		EGR2	2.08874e-09	6.03042		PLAU	1.05118e-21	-9.61055		DNAH17	8.72867e-06	-4.45044
303	RAB32	4.12408e-13	-7.2684		FAM107B	5.7933e-29	11.2871		FBXO34	2.33334e-09	6.00607		ZFHX3	2.02781e-21	-9.56735		EEF1AKMT3	9.2431e-06	-4.43811
304	PAWR	4.96385e-13	-7.24181		PTGDS	3.79621e-29	-11.2785		TFCP2L1	2.08839e-09	-6.00499		GZMA	3.11576e-21	9.56625		KIR3DL3	9.56354e-06	-4.43077
305	NR4A2	5.17069e-13	-7.23825		PGK1	7.15946e-29	11.2705		C4orf48	2.46771e-09	-5.98769		RORA	4.0457e-21	9.55679		AC005224.1	9.84089e-06	-4.42458
306	THEMIS	6.88518e-13	7.23614		VIM	1.19403e-28	11.2029		RPS13	2.57691e-09	-5.98699		EGR1	2.03022e-21	-9.54011		CCNB1	1.06974e-05	-4.42262
307	RPS25	6.10128e-13	7.22862		KIT	4.54901e-28	11.1808		MIAT	3.01643e-09	-5.95476		TSPAN4	2.69359e-21	-9.51868		CARD16	1.2046e-05	4.41926
308	NUCB2	6.51464e-13	-7.21544		FYN	1.74564e-28	-11.1788		NFKBID	3.45967e-09	5.94315		RPS29	6.39543e-21	-9.50268		BBS10	1.01427e-05	-4.41804
309	MIR181A2HG	6.89681e-13	-7.19998		CD69	1.64922e-28	11.1728		SPOCK2	4.28742e-09	5.90293		FXYD7	3.35889e-21	-9.49899		ANKRD31	1.06069e-05	-4.4083
310	HOPX	7.83464e-13	-7.19502		DDAH2	2.9897e-28	11.1678		MHENCR	4.15335e-09	-5.90074		DSTN	8.53056e-21	9.47801		AC093297.2	1.07308e-05	-4.40579
311	SPART	7.43881e-13	-7.19442		ISG20	3.29175e-28	-11.1107		PLA2G6	4.07604e-09	-5.89972		MAML2	6.63518e-21	-9.46207		GATM	1.10924e-05	-4.39852
312	BMP2	8.95378e-13	-7.1641		AFF3	1.03165e-27	11.0992		CALM1	4.57118e-09	-5.89062		RARRES3	8.79249e-21	9.46033		LTB	1.31856e-05	-4.39523
313	TTTY14	8.77181e-13	-7.16404		MPZL3	7.38862e-28	11.0987		HERC5	4.70733e-09	-5.87917		SPATS2L	5.6826e-21	-9.45908		PARP11	1.35934e-05	4.39425
314	ACTG1	1.06439e-12	-7.1552		RPL27	3.93178e-28	11.0936		TLE3	4.84514e-09	-5.87523		PTGDS	2.0666e-20	9.42489		AL360181.2	1.23228e-05	-4.37562
315	LTBP3	9.95824e-13	-7.15302		PPP1R14B	8.02144e-28	11.0521		KIT	4.68768e-09	-5.87359		AC004687.1	1.47744e-20	9.41281		F2RL2	1.24785e-05	-4.37287
316	SLC1A7	1.21115e-12	-7.11885		ACTB	7.14244e-28	11.034		PHLDB2	5.27024e-09	5.87353		NFE2L2	1.43611e-20	-9.40129		NOMO2	1.25395e-05	-4.3718
317	KRT86	1.48796e-12	-7.09295		RPL7A	8.59078e-28	11.0215		EFHD2	5.0094e-09	5.87348		TRDC	1.68829e-20	-9.40059		ZNF521	1.30151e-05	-4.36347
318	AL034397.3	1.49622e-12	-7.09076		REPIN1	1.67365e-27	11.0053		RPL31	5.2582e-09	-5.86846		HLA-DMA	1.18314e-20	-9.39982		AC073115.1	1.30829e-05	-4.36248
319	KLRC4	1.8055e-12	7.08704		ARPC2	1.71512e-27	-10.9711		ZMAT4	4.86761e-09	-5.86484		AC136475.3	9.98176e-21	-9.36951		RARS	1.64465e-05	-4.3428
320	BANF1	1.66679e-12	-7.08686		A1BG	4.33704e-27	10.9367		S100A13	5.23437e-09	-5.85448		RPS27A	2.25915e-20	-9.36813		AL136038.5	1.45488e-05	-4.33911
321	MCTP2	1.7077e-12	-7.08226		HLA-DMB	5.49479e-27	10.8995		UBB	6.54492e-09	5.82941		MPG	1.91378e-20	-9.36681		TTC23L	1.47767e-05	-4.33569
322	KRT81	1.66608e-12	-7.07953		RPS21	3.48057e-27	10.8886		NELL2	6.54285e-09	-5.8188		H3F3B	2.3514e-20	-9.3657		PML	1.76173e-05	4.3349
323	MT1E	2.03738e-12	7.07461		DUSP4	1.58761e-26	10.8131		LY6E	8.6108e-09	5.7823		RPS4X	2.4267e-20	-9.35953		ZNF491	1.48658e-05	-4.33439
324	FXYD2	1.75824e-12	-7.06876		UBC	1.28226e-26	-10.7836		S1PR1	8.62792e-09	-5.77696		SH2D1A	2.1749e-20	-9.34689		LNPEP	1.78487e-05	4.33015
325	TSPAN4	1.94662e-12	-7.05335		IER5	1.16586e-26	10.782		SAMSN1	9.43051e-09	5.76855		RAP1B	2.63199e-20	9.34339		FAM19A1	1.51886e-05	-4.32965
326	TYMP	2.20998e-12	-7.0463		XBP1	1.49764e-26	10.7819		HSPA5	9.86973e-09	5.76082		PSTPIP1	3.44429e-20	-9.30086		LINC01303	1.54408e-05	-4.32597
327	CLIC3	2.73964e-12	-7.01812		PTCH1	7.92113e-27	-10.7735		NINJ1	1.11281e-08	5.74344		RPL34	4.70519e-20	-9.28001		SLX1A	1.55291e-05	-4.32469
328	BTG1	2.86102e-12	-7.01374		CLDND1	2.00457e-26	10.7485		NCAPH	1.01744e-08	-5.73772		A1BG	3.45341e-20	-9.27107		AL023755.1	1.57819e-05	-4.32112
329	HIST1H4C	2.98184e-12	-7.002		HIF1A	2.34872e-26	10.7479		IFIT2	1.12445e-08	-5.73151		RPL12	5.61281e-20	-9.26771		UCN	1.59866e-05	-4.31823
330	SLC44A1	3.30196e-12	-6.98203		H3F3B	1.79687e-26	10.7391		LITAF	1.2934e-08	-5.71094		SH2D2A	5.34445e-20	-9.25102		NEK2	1.60746e-05	-4.31705
331	PERP	4.27175e-12	6.9704		SEC11A	2.38825e-26	10.7241		MAP2K3	1.46095e-08	5.69388		STK38	7.41076e-20	9.24773		AC009404.1	1.62493e-05	-4.31471
332	CALR	4.18713e-12	-6.95792		RNF213	2.42685e-26	-10.7158		DUBR	1.35648e-08	-5.68828		ZNF704	3.18557e-20	-9.24733		AL121928.1	1.6629e-05	-4.30957
333	DIP2A	4.29097e-12	-6.95186		NELL2	5.22567e-26	10.7118		EPHA4	1.45992e-08	-5.68655		CLECL1	3.36652e-20	-9.23998		RILP	1.82124e-05	-4.30938
334	BEX3	4.7383e-12	-6.92783		RPL5	2.58118e-26	10.7057		RPS6	1.6325e-08	-5.67369		IL9R	3.41617e-20	-9.23695		RBP5	1.77619e-05	-4.29484
335	CTSA	5.17025e-12	-6.92157		KLRG1	3.48275e-26	-10.6497		MAP3K8	1.66894e-08	5.67014		SPINT2	3.82738e-20	-9.23149		FPGS	2.06425e-05	-4.29029
336	2022-03-03	5.17629e-12	-6.9146		FXYD2	1.19196e-25	10.6415		MYBL1	1.74527e-08	5.66379		DUSP2	5.33204e-20	-9.22869		AC139795.2	1.8319e-05	-4.28801
337	IL16	5.85184e-12	-6.9085		NOP53	5.53828e-26	10.6309		LIMD2	1.94364e-08	5.64161		MRPS6	8.23373e-20	-9.21495		GPR27	1.85809e-05	-4.28489
338	EGR2	5.50326e-12	-6.90648		CNN2	9.14577e-26	10.6153		LUC7L3	2.10453e-08	-5.62767		PRR5L	1.3375e-19	9.18337		MMACHC	1.8603e-05	-4.28454
339	PTGDR	6.26405e-12	-6.89707		CYTL1	1.64646e-25	10.6061		AL031056.1	2.05269e-08	-5.61994		LINC01871	1.30105e-19	-9.16009		EEPD1	1.89357e-05	-4.28058
340	XBP1	6.86314e-12	-6.88404		UPP1	8.46782e-26	-10.5816		RPL7A	2.2457e-08	-5.61735		FCRL3	1.90172e-19	9.14658		AC009948.4	1.89724e-05	-4.28016
341	SIGLEC7	6.75845e-12	-6.88157		BOK	8.60589e-26	-10.5497		UBA52	2.3543e-08	-5.6098		SOX4	9.85938e-20	-9.13632		AP001318.2	1.90771e-05	-4.279
342	RPL7A	7.44385e-12	6.87384		ABHD17A	1.52862e-25	-10.53		SBK1	2.74988e-08	-5.57429		RPS16	2.25445e-19	-9.1146		CPM	1.93624e-05	-4.27563
343	REPIN1	7.57629e-12	-6.86771		PDE6G	3.117e-25	10.524		COL24A1	2.73183e-08	-5.56647		TLE3	1.88574e-19	-9.09713		AP000894.4	1.94777e-05	-4.27437
344	RPL28	8.10193e-12	6.86045		ZEB1	2.75331e-25	10.5237		CD68	3.08286e-08	5.56631		TBX21	3.10723e-19	9.08334		ZNF367	1.96023e-05	-4.27293
345	SLAMF7	8.43212e-12	-6.85524		MAML3	3.41096e-25	10.5213		CD70	2.85297e-08	-5.5602		LPAR6	1.92632e-19	-9.08115		USP44	1.97049e-05	-4.27174
346	SYNM	1.22361e-11	6.82126		C19orf38	3.89392e-25	10.5201		IRF1	3.14912e-08	5.55781		TCEAL4	2.5001e-19	-9.05375		AC233280.1	1.98482e-05	-4.27015
347	FCRL6	1.25146e-11	6.80685		TNFSF9	4.31712e-25	10.5097		VAMP5	3.18106e-08	5.55744		MAP3K8	3.28771e-19	-9.0481		GAPDH	2.31635e-05	-4.26977
348	PHACTR2	1.20694e-11	-6.80069		XAF1	2.02125e-25	-10.5051		CHSY3	3.09499e-08	-5.54468		AHNAK	3.95613e-19	9.0419		DERL3	2.01515e-05	-4.26667
349	CD160	1.23166e-11	-6.79253		RPS6	2.3356e-25	10.4911		CLEC2B	3.55687e-08	5.53463		NPM1	4.83031e-19	-9.01901		SLCO4A1	2.03858e-05	-4.26412
350	RAB11FIP1	1.40468e-11	-6.77984		CALR	3.21421e-25	10.472		FCRL3	3.6907e-08	5.53166		PRCD	2.90686e-19	-9.00183		IL17RE	2.11812e-05	-4.25554
351	ZNF704	1.33022e-11	-6.77811		SERBP1	3.6786e-25	10.4571		EID1	3.69239e-08	-5.52781		SLC44A1	4.08686e-19	-8.99844		LGALS4	2.13377e-05	-4.25393
352	MRPL10	1.75702e-11	6.75534		DSTN	4.82781e-25	-10.4181		SOX12	3.47558e-08	-5.5247		RPL35	7.58881e-19	-8.97629		JMJD1C-AS1	2.14455e-05	-4.2528
353	PFN1	1.78016e-11	-6.75008		ZFHX3	1.03005e-24	10.4062		EIF1	4.08648e-08	5.50992		GAB3	8.36832e-19	8.9665		BTBD11	2.17266e-05	-4.24984
354	RPS27L	1.84508e-11	6.74486		GLRX	6.41786e-25	-10.3893		HCG11	3.96514e-08	-5.5056		FHL1	4.09356e-19	-8.96365		ZNF23	2.20402e-05	-4.24665
355	SYPL1	1.81343e-11	-6.74071		CD3E	6.32189e-25	-10.3775		ITGB7	4.32548e-08	-5.49782		STYK1	4.46171e-19	-8.95982		TOP2A	2.36787e-05	-4.23034
356	TMSB4X	2.16067e-11	6.7187		NEAT1	8.05115e-25	-10.3766		TTLL10	4.26776e-08	-5.48782		OTULINL	7.35843e-19	-8.94767		TNS2	2.37334e-05	-4.22998
357	IGF2BP2	2.00904e-11	-6.71866		ESD	1.03884e-24	10.3753		DDIT4	5.101e-08	5.47457		IL2RG	9.41431e-19	8.94182		AC068987.4	2.40125e-05	-4.22731
358	OAS3	2.1153e-11	-6.71398		FOSB	1.29118e-24	10.3694		STX11	5.30166e-08	5.46833		WHRN	7.29765e-19	-8.91196		CCDC85B	2.84826e-05	4.22208
359	TMIGD2	2.38347e-11	-6.70265		SH3KBP1	7.74158e-25	-10.3663		SLC44A1	5.05036e-08	-5.46665		HSPA5	1.17359e-18	-8.91021		PSMB5	2.8004e-05	-4.22075
360	SERBP1	2.44479e-11	-6.70152		RPL30	1.04151e-24	10.3402		SYTL3	5.16864e-08	-5.4659		RASSF8-AS1	8.19335e-19	-8.89168		CDNF	2.48163e-05	-4.21988
361	DDAH2	2.71388e-11	-6.68061		DST	2.27896e-24	10.3347		ST6GAL1	5.16173e-08	-5.46461		BAALC	8.80772e-19	-8.88375		PRR34	2.57169e-05	-4.21177
362	PRMT2	2.8551e-11	-6.67895		APRT	1.33552e-24	10.3304		SERPINB9	5.31792e-08	-5.45857		TYMP	1.48133e-18	-8.87449		PLEKHD1	2.63079e-05	-4.20665
363	HINT1	2.90662e-11	-6.67783		AC006369.1	1.03059e-24	-10.3182		STK17A	5.60973e-08	5.45307		PMEPA1	1.41815e-18	-8.85289		RPS16	3.06116e-05	-4.20504
364	AC008035.1	2.89034e-11	-6.66425		SCML1	4.61897e-24	10.2647		SYNM	5.33407e-08	-5.44959		RPS13	2.55989e-18	-8.83036		AL035461.2	2.6535e-05	-4.20474
365	AC136475.9	3.0331e-11	-6.6592		HIPK2	1.9625e-24	-10.262		GUCY1A1	5.39724e-08	-5.44882		TGFBR3	2.89093e-18	8.81991		TRIM25	3.1107e-05	4.20427
366	HSH2D	3.50834e-11	-6.6429		ARL6IP5	2.7861e-24	-10.2499		AC005332.8	5.48243e-08	-5.44653		RFX2	1.76482e-18	-8.81006		AC025283.2	2.68108e-05	-4.20232
367	NFKB1	3.66192e-11	-6.63746		CTSA	4.45249e-24	10.2357		LINC00861	5.77055e-08	-5.44549		UCP2	3.91282e-18	8.78406		CRYBA4	2.73286e-05	-4.19801
368	GNAL	3.57343e-11	-6.63704		MIF	3.79745e-24	10.2274		MYO6	7.42137e-08	-5.39745		SELPLG	5.09325e-18	8.75604		AL031673.1	2.75143e-05	-4.19646
369	GBP4	3.92884e-11	-6.62796		CASP1	4.08769e-24	-10.1948		PEG10	7.35176e-08	-5.38924		LDB2	2.66027e-18	-8.75305		AC037459.2	2.79939e-05	-4.19258
370	MMRN1	4.28239e-11	-6.60973		EVA1B	7.83048e-24	10.1788		GBP5	8.54257e-08	5.3785		APOBEC3H	4.20838e-18	-8.72936		CUBN	2.99601e-05	-4.19119
371	FCRL3	5.84186e-11	-6.56652		SELENOH	8.38365e-24	10.1505		STK38	8.72013e-08	-5.37072		SSBP3	7.03351e-18	8.7179		SH3BP4	2.9479e-05	-4.18069
372	RASSF4	5.75011e-11	-6.56393		OAS1	7.86318e-24	-10.1215		SF1	8.86394e-08	-5.37009		RPL18A	6.82669e-18	-8.71531		AL441883.1	2.95811e-05	-4.17999
373	STAT1	6.77589e-11	-6.54433		KLF3	1.04325e-23	-10.1018		MMRN1	8.80182e-08	-5.35948		SATB1	7.23859e-18	-8.68755		AC234772.3	2.96862e-05	-4.17919
374	ZFP36L1	6.89251e-11	-6.54371		LDHB	1.44475e-23	10.1012		RPL22	9.56152e-08	-5.3579		FKBP11	1.00911e-17	8.67236		USP6	3.0828e-05	-4.17053
375	PLEKHO1	6.90395e-11	-6.54308		APOL6	1.08002e-23	-10.0979		CX3CR1	9.33771e-08	-5.35676		DUSP10	1.10243e-17	-8.64341		AL034417.3	3.22639e-05	-4.16013
376	KIR3DL2	6.98969e-11	-6.53947		PTPRC	1.40584e-23	-10.0974		HSP90AB1	9.72877e-08	5.35323		RASSF8	7.26256e-18	-8.63711		RPS18	3.73527e-05	-4.15935
377	CERS4	7.12074e-11	-6.53572		MAML2	2.23366e-23	10.0743		SRSF2	1.02935e-07	5.34396		DMKN	8.41972e-18	-8.61997		AC090198.1	3.26815e-05	-4.1572
378	A2M-AS1	8.00351e-11	6.53215		CARD16	1.60409e-23	-10.0663		MAP2K7	1.05694e-07	5.34009		CCR1	9.0699e-18	-8.61698		SAMHD1	4.06852e-05	4.13907
379	CHD9	7.4461e-11	-6.53114		ZBP1	1.91567e-23	-10.0439		TBXAS1	1.16554e-07	5.32536		RAB38	1.12305e-17	-8.59958		SLC26A1	3.56402e-05	-4.1373
380	P2RX4	7.48578e-11	-6.52736		RPS27	2.07768e-23	10.0367		GAB1	1.10321e-07	-5.32187		CLIC3	2.2132e-17	8.57401		AL132996.1	3.56792e-05	-4.13698
381	SYTL2	8.94909e-11	6.512		CLU	3.70386e-23	10.0186		THEMIS	1.10678e-07	-5.31763		SLC27A2	1.4575e-17	-8.56185		ZNF763	3.58695e-05	-4.13582
382	2022-09-06	8.80177e-11	-6.50819		CLIC1	2.81195e-23	10.0117		PCM1	1.23527e-07	-5.30786		TSC22D3	2.36947e-17	-8.55523		HSD17B13	3.63244e-05	-4.13289
383	MUM1	9.90894e-11	-6.48754		PRPF6	3.6595e-23	10.0102		ATF3	1.31774e-07	5.30059		RACK1	2.62638e-17	-8.55471		ARHGAP31	3.98939e-05	-4.13212
384	GUCY1A1	1.01358e-10	-6.47807		CCR7	7.21998e-23	9.98514		AC008105.3	1.31048e-07	5.29954		IRAK3	1.50945e-17	-8.55412		HSF4	3.65909e-05	-4.13123
385	RPL27A	1.12172e-10	6.47263		HSPA5	4.5139e-23	9.97641		ADAMTS6	1.24377e-07	-5.29817		LTC4S	1.67367e-17	-8.54092		AC011815.1	3.69334e-05	-4.1291
386	RPS7	1.17358e-10	6.46385		MYH9	7.35562e-23	-9.91204		IGFBP3	1.22186e-07	-5.2965		P2RY14	1.73557e-17	-8.54071		LIG4	4.11305e-05	-4.12256
387	PLXDC2	1.14178e-10	-6.46194		MXD4	9.38308e-23	-9.88923		APOBEC3C	1.36161e-07	5.29227		ABHD2	2.74154e-17	-8.52397		VIT	3.91068e-05	-4.11584
388	VAMP5	1.20901e-10	-6.45776		BNC2	7.73832e-23	-9.88718		RBM8A	1.44921e-07	5.2798		RPL35A	3.23794e-17	-8.5225		TENT5A	4.58475e-05	4.11178
389	LCK	1.25986e-10	6.4557		TKTL1	8.46105e-23	-9.88172		BFSP1	1.35091e-07	-5.27814		IKZF3	3.56634e-17	8.51934		TRIM5	4.63305e-05	4.10955
390	CABLES1	1.22553e-10	-6.44727		ADAM28	1.78843e-22	9.86186		IKZF1	1.51338e-07	-5.2709		TTC38	5.32231e-17	8.47945		AC004223.2	4.02233e-05	-4.10938
391	LAT2	1.37709e-10	-6.43793		RCAN3	2.52061e-22	9.84689		RAB34	1.46171e-07	-5.27048		PHLDA1	3.80786e-17	-8.47862		AC129492.1	4.03246e-05	-4.10877
392	ZMAT4	1.36242e-10	-6.43176		IL4R	1.97878e-22	9.84529		RPS27L	1.60816e-07	-5.25949		GATA3	4.37196e-17	-8.47717		AC106739.2	4.11567e-05	-4.10404
393	RAB38	1.39875e-10	-6.4271		GAPDH	1.88315e-22	9.81884		DAPK2	1.58696e-07	-5.25699		NFKB1	4.49458e-17	-8.46868		DYNLT1	4.72877e-05	4.10332
394	LSP1	1.60588e-10	6.41802		PTPN4	3.21318e-22	-9.75794		CHCHD10	1.67422e-07	-5.24862		LGALS9C	4.02631e-17	-8.44854		CLCN5	4.15069e-05	-4.10208
395	HNRNPA2B1	2.04746e-10	-6.38148		CXXC5	4.4882e-22	9.74294		PTGER4	1.74147e-07	5.24683		AL096865.1	3.78805e-17	-8.44412		AL024508.2	4.16398e-05	-4.10134
396	NFKB2	2.26007e-10	-6.36194		CTNNA1	3.12491e-22	-9.73411		CYTL1	1.6494e-07	-5.24666		SLC39A10	5.62963e-17	-8.44215		HLA-A	4.81558e-05	4.09679
397	UBE2L6	2.59733e-10	-6.34031		FGR	3.82838e-22	-9.72534		TLE4	1.84433e-07	5.23541		H2AFJ	5.8167e-17	-8.44032		LRP11	4.30982e-05	-4.09336
398	RPL11	2.62307e-10	6.34012		RPS27A	5.01243e-22	9.71654		RPS26	1.96811e-07	-5.22304		ISG15	6.67224e-17	-8.42352		AL359644.1	4.35746e-05	-4.09077
399	HSBP1L1	2.56643e-10	-6.33625		2022-09-11	6.87549e-22	9.70929		CDCP1	1.84073e-07	-5.222		UBASH3A	4.79888e-17	-8.42087		NCAPG	4.36557e-05	-4.09038
400	KLRD1	2.75002e-10	-6.335		MCUB	6.47089e-22	9.70673		SLC1A7	1.89265e-07	-5.21987		SH3BGRL3	8.3237e-17	8.40389		SRSF8	5.0558e-05	-4.08312
401	ANXA2	2.86314e-10	6.32976		ATP2B4	5.56116e-22	-9.69794		PCSK7	2.06688e-07	-5.21191		AC103591.3	7.19022e-17	-8.39646		LINC00469	4.53507e-05	-4.08149
402	FTL	2.80287e-10	6.32889		NAP1L1	6.81751e-22	9.69412		SRSF3	2.08779e-07	5.21076		BOK	1.36362e-16	8.3804		ZNF132	4.59035e-05	-4.07865
403	VIPR2	2.71245e-10	-6.32542		SOX4	1.16132e-21	9.68279		CDKN2D	2.11324e-07	-5.20821		NOP53	1.10735e-16	-8.37801		AC005046.1	4.60833e-05	-4.07777
404	SRSF3	2.91759e-10	-6.32538		IL18	2.10458e-21	9.61444		TNFRSF1A	2.21355e-07	5.20303		TTC39C	9.88132e-17	-8.37489		TDRD15	4.64725e-05	-4.07577
405	MX2	2.89153e-10	-6.32084		CBLB	1.58893e-21	9.61296		IRAK2	2.24295e-07	5.2029		PTPN4	1.28037e-16	8.36313		RPL3	5.32389e-05	-4.0737
406	TRDC	2.98436e-10	6.3189		BCL9L	1.34533e-21	-9.60176		BTF3	2.27459e-07	-5.19577		KIR3DL2	1.39936e-16	8.36241		AL513320.1	4.69171e-05	-4.07357
407	PRELID1	3.4231e-10	6.30112		FXYD7	2.52128e-21	9.60018		EZR	2.43765e-07	-5.18067		LDHA	1.49167e-16	-8.33563		DAXX	5.31359e-05	-4.07175
408	PRCD	3.292e-10	-6.29534		PLP2	1.84955e-21	9.58909		PTK2B	2.47761e-07	5.18025		SARAF	1.57699e-16	-8.33297		KCNJ14	4.75756e-05	-4.07032
409	DGKZ	3.49789e-10	-6.29468		PACSIN1	3.5211e-21	9.57243		RARRES3	2.80447e-07	5.1549		MT2A	1.54488e-16	8.33008		AL136295.5	5.4966e-05	4.06883
410	LAIR1	3.6189e-10	-6.28653		UBL3	1.88098e-21	-9.56435		CES1	2.63417e-07	-5.15364		S100B	2.23075e-16	8.31945		AC004771.4	4.79292e-05	-4.06858
411	ARMCX2	3.63152e-10	-6.28025		GNAQ	3.71585e-21	9.54477		SGSM1	2.69584e-07	-5.15315		KDSR	1.4339e-16	-8.31643		AC026471.3	4.81255e-05	-4.06754
412	B3GALNT1	3.87698e-10	-6.27259		PAWR	4.29229e-21	9.54153		2022-03-03	2.93379e-07	5.15191		LINC02273	1.28667e-16	-8.30296		HOPX	5.48599e-05	-4.06684
413	CD84	4.64981e-10	6.25906		NSG1	2.22277e-21	-9.5293		UCP2	2.83292e-07	-5.15186		WNT11	1.36811e-16	-8.29587		S100A10	5.57585e-05	-4.06316
414	TNFSF9	4.13704e-10	-6.2589		TXK	3.95789e-21	9.51331		NACA	2.89069e-07	-5.15075		RAB29	2.49621e-16	8.28518		PODXL2	5.002e-05	-4.0586
415	PDIA3	4.42235e-10	-6.25809		MIR181A1HG	5.88416e-21	9.49811		TTLL7	2.78001e-07	-5.14415		ITGA1	2.12787e-16	-8.27675		TBC1D8	5.00653e-05	-4.05835
416	MSN	4.8402e-10	-6.2441		CISH	3.14993e-21	-9.49256		TSPAN32	2.98794e-07	-5.13859		CPNE7	1.82425e-16	-8.2653		RPS3A	5.68886e-05	-4.0576
417	RPL31	5.05708e-10	6.23684		IGF2R	3.6464e-21	-9.49197		TMEM273	3.49903e-07	-5.10801		TRAF5	2.48111e-16	-8.26278		MYD88	5.77488e-05	4.05653
418	RCBTB2	5.91108e-10	6.21687		CKLF	4.56694e-21	9.4907		FAM3C	3.72959e-07	5.10352		PGGHG	2.21621e-16	-8.26276		CNNM3-DT	5.15156e-05	-4.05168
419	SQSTM1	6.29259e-10	-6.2035		JUND	4.74358e-21	9.47751		PFDN5	3.85108e-07	-5.09581		EPHA1	1.77099e-16	-8.25958		AL021707.7	5.16349e-05	-4.05115
420	ZBTB7A	7.67946e-10	6.17338		FUT8	8.62649e-21	9.45072		TNFRSF9	4.03939e-07	5.09088		LYST	2.67854e-16	-8.25864		MYLK	5.20602e-05	-4.04922
421	GRASP	7.44951e-10	-6.16604		PIK3IP1	6.42127e-21	-9.44332		LDHB	4.1763e-07	-5.07763		JUN	3.09777e-16	-8.24142		RPS4X	6.00596e-05	-4.04574
422	GLIPR2	8.03554e-10	-6.16263		RUNX2	1.13908e-20	9.4303		NFIA	4.37655e-07	-5.06045		GRAMD1B	2.44151e-16	-8.24082		GDAP1	5.66564e-05	-4.04349
423	NR3C1	8.19085e-10	-6.16072		EIF1AX	9.04422e-21	9.42298		CAMK2N1	4.49065e-07	-5.06013		F2R	3.5659e-16	8.23897		RPL13	6.12428e-05	-4.04057
424	UQCRB	8.62914e-10	6.1517		TBX21	7.72209e-21	-9.41545		TRABD2A	4.61514e-07	-5.04933		CTBP2	4.09569e-16	8.22334		CCDC81	5.47799e-05	-4.03724
425	ABHD8	8.54189e-10	-6.14591		RGS10	9.96829e-21	9.41192		SAMD12	5.25983e-07	-5.02213		RAB31	2.41282e-16	-8.2222		SMCHD1	6.24289e-05	4.03613
426	DDIT4	8.77491e-10	-6.14468		LSP1	9.33103e-21	-9.40676		C11orf21	5.81897e-07	-5.01151		HIPK2	4.32329e-16	8.2207		PRF1	6.24011e-05	4.03575
427	RPS28	9.1892e-10	6.14228		ZBTB38	1.02426e-20	-9.38692		BST2	6.17629e-07	5.00328		TFDP2	4.65344e-16	8.20511		DNM1	5.55071e-05	-4.0341
428	AC100810.1	1.00068e-09	-6.12465		GRK5	9.00331e-21	-9.38055		NKTR	6.52807e-07	-4.99161		CCDC141	3.08346e-16	-8.19734		DDX11-AS1	5.63097e-05	-4.03075
429	GAB3	1.20267e-09	6.10188		RPS10	1.23596e-20	9.37681		HIPK2	6.62357e-07	4.99136		RPL37	4.95704e-16	-8.19133		AC132938.3	5.6574e-05	-4.02959
430	TCEAL8	1.22663e-09	-6.09299		MX1	1.49142e-20	-9.34326		ILF3-DT	6.52488e-07	-4.99038		SERF2	4.96362e-16	8.18726		DIO3OS	5.70041e-05	-4.02784
431	AC044849.1	1.342e-09	-6.07978		AIM2	1.55388e-20	-9.32421		SPON2	6.64154e-07	4.99022		JUNB	5.55997e-16	-8.16909		CDC42BPG	5.86608e-05	-4.02108
432	C15orf39	1.33734e-09	-6.07543		CMC1	2.13746e-20	9.32357		PDE4D	6.67992e-07	4.98936		PTMA	7.41779e-16	-8.14221		GUCY1B1	5.87581e-05	-4.02069
433	RAB37	1.43098e-09	-6.06739		RPL35A	2.43299e-20	9.302		TRAF1	6.84743e-07	4.98539		SERP2	6.86359e-16	-8.10234		CENPV	6.59335e-05	-4.01705
434	AC004865.2	1.4458e-09	-6.06517		SINHCAF	3.04636e-20	9.29926		GCHFR	6.82745e-07	4.98519		RPL30	1.04024e-15	-8.09873		AC092117.1	5.99716e-05	-4.01591
435	RAB34	1.56842e-09	6.06507		CIRBP	2.65977e-20	9.29387		RHOBTB3	7.52495e-07	4.96737		FAM107B	1.24676e-15	-8.07115		ZNFX1	6.84727e-05	4.01495
436	SNX10	1.43525e-09	-6.06481		RPS4Y1	3.40332e-20	9.26751		PXN	7.58297e-07	-4.95981		FXYD5	1.28218e-15	-8.06759		ASMTL-AS1	6.06051e-05	-4.01338
437	LINC00299	1.4732e-09	-6.05759		DUSP8	2.80906e-20	-9.25826		AC097534.2	7.54808e-07	-4.95743		BEX5	1.48421e-15	-8.02207		NPIPB13	6.17859e-05	-4.00874
438	IKZF2	1.50947e-09	-6.05382		CHST12	3.99455e-20	-9.24497		DYRK2	7.76091e-07	-4.95694		CCDC88C	2.07769e-15	8.01492		AC027682.1	6.37849e-05	-4.00128
439	RPL19	1.58204e-09	6.0537		CSNK1G3	5.72527e-20	9.22433		PTP4A3	7.46175e-07	-4.95517		ZFP36L1	1.9698e-15	-8.00726		CPB2-AS1	6.8974e-05	-3.98268
440	LITAF	1.6927e-09	6.04395		EFNA5	5.8668e-20	-9.17898		PAG1	8.37523e-07	4.94595		IL4R	2.60864e-15	-7.96297		AC144831.1	6.93473e-05	-3.98142
441	IRAK2	1.73024e-09	-6.03194		AL031283.1	5.91886e-20	-9.17895		FKBP2	8.60953e-07	4.93897		SSBP2	2.66839e-15	-7.95858		AC021321.1	6.97786e-05	-3.97992
442	CLNK	1.80583e-09	-6.02656		NMT2	9.33827e-20	9.1695		TIPARP	8.52289e-07	-4.93799		ZNF683	3.66396e-15	7.95164		GSTA4	7.08502e-05	-3.97632
443	AC008105.3	1.92277e-09	-6.02035		FES	1.67881e-19	9.12035		FHOD1	9.18738e-07	4.9282		NFIX	2.41585e-15	-7.94254		ANO7	7.19402e-05	-3.97264
444	AC103591.3	2.11368e-09	-6.00129		SUN1	1.68148e-19	9.11289		TARSL2	9.10027e-07	-4.92506		PDE4B	2.46245e-15	-7.9425		AC011450.1	7.35746e-05	-3.96731
445	OTULINL	2.15742e-09	-6.00031		AC008105.3	1.74852e-19	9.10002		AL034550.2	9.02863e-07	-4.91787		RASSF1	4.97892e-15	7.90196		AC093627.5	7.57764e-05	-3.96023
446	PACSIN1	2.1312e-09	-5.99676		TNFRSF11A	2.43312e-19	9.09792		ACADVL	9.68821e-07	4.91577		PVT1	3.83006e-15	-7.89674		FHOD1	8.32964e-05	-3.96021
447	RANBP17	2.13814e-09	-5.99639		SPOCK2	1.50272e-19	-9.09553		AC006299.1	9.12889e-07	-4.91573		PRKCA	4.0321e-15	-7.89647		AL158163.2	7.62671e-05	-3.9587
448	ATM	2.3753e-09	-5.98785		FLOT1	1.98759e-19	9.08784		COL9A2	9.26218e-07	-4.9138		IFI44	4.46927e-15	-7.89117		RPS27	8.58225e-05	-3.95849
449	BNC2	2.29715e-09	-5.98488		SH2D1A	1.98884e-19	9.08661		SAP30	9.66217e-07	-4.91216		ESR2	5.81412e-15	7.88679		AC008946.1	7.64445e-05	-3.95806
450	JAK1	2.52589e-09	-5.97852		NPC1	1.48245e-19	-9.08559		DCUN1D4	9.60878e-07	-4.91059		DOK2	5.65236e-15	7.88621		HIST1H2BG	7.69157e-05	-3.95662
451	DNM2	2.49161e-09	-5.97796		SNCA	2.85319e-19	9.07699		RPS10	9.98114e-07	-4.90876		STK10	5.62858e-15	7.88466		ORC1	7.72011e-05	-3.95569
452	PRDM1	2.60071e-09	5.97776		GRAP2	2.2133e-19	-9.04129		SYNE1	9.96224e-07	-4.90793		CMKLR1	6.48445e-15	7.88292		AC092123.1	7.7536e-05	-3.95471
453	HSD17B12	2.53639e-09	-5.97092		AL138828.1	4.90191e-19	9.01626		CERS4	1.0399e-06	4.90286		SPATA6	4.63813e-15	-7.8614		AC020661.3	7.92741e-05	-3.94941
454	RORA	2.68587e-09	5.96863		TARSL2	4.38078e-19	8.99946		KMT2A	1.02977e-06	-4.90125		CALR	7.04981e-15	-7.84861		DIXDC1	8.11466e-05	-3.94379
455	LATS2	2.57897e-09	-5.96807		CMTM6	4.3907e-19	8.99364		PLCB1	1.04576e-06	4.90108		RPL5	7.56921e-15	-7.8447		NRARP	8.14563e-05	-3.94287
456	AC020916.1	2.84617e-09	-5.95636		YBX3	5.43381e-19	8.98756		EEF1D	1.05496e-06	-4.89836		SINHCAF	7.31586e-15	-7.8348		AP001453.4	8.28615e-05	-3.93877
457	FNDC3B	2.93786e-09	-5.94774		RSAD2	3.77519e-19	-8.97975		TTC16	1.05662e-06	-4.89069		TTTY14	6.40372e-15	-7.81976		LRRC34	8.44682e-05	-3.93416
458	LGALS9B	2.92054e-09	-5.94487		SAMD9	4.40059e-19	-8.9778		GABPB1-AS1	1.1018e-06	-4.88791		TNFSF10	9.96576e-15	-7.79478		RMI2	8.48058e-05	-3.93317
459	ZNF415	3.00147e-09	-5.94018		SELPLG	5.01939e-19	-8.9583		PSME4	1.18342e-06	4.87629		PTK2	9.15369e-15	-7.76985		SPTLC2	9.61032e-05	3.9316
460	DUSP10	3.20175e-09	-5.93758		LAX1	5.39595e-19	-8.94342		C16orf74	1.16267e-06	-4.86788		CYB561	1.11043e-14	-7.76848		HSPA8	9.64679e-05	3.92886
461	ABLIM1	3.1664e-09	-5.93715		TCEAL4	9.9001e-19	8.91812		EMB	1.2355e-06	-4.86528		NFE2L3	1.21011e-14	-7.73939		TRDV3	8.78923e-05	-3.92453
462	ICAM2	3.40255e-09	-5.92616		LSR	1.18313e-18	8.91207		AL360012.1	1.29762e-06	4.86252		ACSL6	1.23291e-14	-7.73143		GBP4	0.000100173	3.92053
463	ANXA5	3.52253e-09	5.92492		CAMK2N1	7.59665e-19	-8.89462		LIM2	1.30565e-06	4.85883		SIRPG	1.30912e-14	-7.72792		GSN-AS1	8.96947e-05	-3.91968
464	MIAT	3.65327e-09	5.92081		SPRY1	1.47866e-18	8.88578		ZC2HC1A	1.26559e-06	-4.85084		HIC1	1.5869e-14	-7.71437		SPR	9.00902e-05	-3.91858
465	STARD4-AS1	3.45196e-09	-5.91708		RAB38	1.86342e-18	8.85848		VPS9D1	1.29217e-06	-4.84989		CD3G	2.41165e-14	7.70302		STK33	9.08239e-05	-3.91664
466	EIF2AK2	3.65089e-09	-5.91437		NFE2L2	1.73908e-18	8.83432		PLEKHG3	1.32567e-06	-4.84799		IGFLR1	1.82404e-14	-7.70112		DEDD	0.000102561	-3.90852
467	SYNE1	3.85768e-09	5.90867		NCF1	2.19594e-18	8.82891		PSIP1	1.38342e-06	-4.84227		CD63	2.39285e-14	-7.69297		AL031594.1	9.40686e-05	-3.90816
468	RAP1B	3.91452e-09	-5.90607		AES	1.7506e-18	-8.82564		IFITM3	1.3995e-06	-4.83973		B3GALNT1	1.69826e-14	-7.69019		POLH-AS1	9.44788e-05	-3.9071
469	AC025164.1	3.81549e-09	-5.90438		CCDC88C	1.90915e-18	-8.80881		CIITA	1.37132e-06	-4.83908		CCDC50	2.10423e-14	-7.68982		EIF1	0.00010626	-3.9058
470	TRIB2	3.80749e-09	-5.9031		INPP4B	3.29067e-18	8.79736		RHOU	1.42232e-06	-4.82746		KLRC2	2.61859e-14	-7.67768		AC004803.1	9.53483e-05	-3.90485
471	RGCC	3.96597e-09	-5.89982		SLC25A39	2.8589e-18	8.78659		SLC14A1	1.44213e-06	-4.82677		RPL37A	2.75461e-14	-7.67532		AL136454.1	9.56252e-05	-3.90417
472	MSC	4.48225e-09	5.895		LINC00861	2.31815e-18	-8.78448		AC245060.5	1.50072e-06	-4.8229		PDE6G	2.44668e-14	-7.66715		ETV7	0.000108684	3.90256
473	ARRDC3	4.37147e-09	5.89049		MBOAT7	3.59273e-18	8.77165		NUDT5	1.53347e-06	-4.82123		TNFRSF4	2.38228e-14	-7.66682		SRRM2-AS1	9.72752e-05	-3.90001
474	ITGAM	4.21799e-09	-5.88803		CHD9	3.29092e-18	8.76574		ARHGAP26	1.59986e-06	4.81547		ANK3	2.30979e-14	-7.66537		AC010654.1	9.78491e-05	-3.89861
475	CMC1	4.43698e-09	-5.88413		ERGIC1	3.74051e-18	8.75868		ZBTB7A	1.61031e-06	-4.81179		EVA1B	3.07232e-14	-7.64615		Z97989.1	9.86302e-05	-3.89666
476	PTPN22	4.516e-09	5.88317		PLAC8	3.76249e-18	8.73733		ZNF600	1.65001e-06	-4.80611		BST2	3.53999e-14	-7.63836		RAB3A	0.000101029	-3.8908
477	PILRB	4.65159e-09	-5.87381		C16orf45	3.4128e-18	-8.72668		ARPC5L	1.67556e-06	4.80486		GZMM	3.68988e-14	7.63382		GPC2	0.000102635	-3.88699
478	CLIC1	4.78944e-09	-5.87223		RASSF2	6.55152e-18	8.70301		STAT4	1.71521e-06	4.80047		PLEKHA1	3.99623e-14	7.63079		C5orf66	0.000104823	-3.8818
479	HEBP2	4.57593e-09	-5.87221		CHPT1	7.01892e-18	8.68653		SPTY2D1OS	1.76388e-06	4.79882		CLIC1	4.24674e-14	-7.61754		IFITM2	0.000117448	3.88025
480	AC243829.1	5.02482e-09	5.86998		RAB32	8.79144e-18	8.68014		RHOC	1.75293e-06	4.79676		CARD16	5.56359e-14	7.58298		AL157756.1	0.00010639	-3.87821
481	VAMP8	4.83306e-09	-5.86994		RAB11FIP1	7.14445e-18	8.67447		FGR	1.7445e-06	-4.79352		DST	4.94941e-14	-7.56692		COL9A3	0.000109765	-3.87055
482	TCEAL4	4.68519e-09	-5.86958		GIMAP4	7.56641e-18	-8.65466		ADRB1	1.77593e-06	-4.78315		RPL21	6.39254e-14	-7.56337		TRABD2A	0.000118861	-3.86413
483	PRDX5	4.93294e-09	-5.86624		TSPAN4	1.11687e-17	8.64966		PLEKHF1	1.89063e-06	4.78107		HIP1	5.61532e-14	-7.55896		CCDC154	0.000113343	-3.86273
484	NREP	4.93046e-09	-5.85783		CRTAM	1.057e-17	8.64069		SIGLEC7	1.92118e-06	4.77931		KDM6B	6.29722e-14	-7.54877		C7orf61	0.000113541	-3.86232
485	STAM	5.28242e-09	-5.85007		JAKMIP1	7.43819e-18	-8.63675		LCP1	2.01617e-06	4.76709		TRA2B	7.77934e-14	-7.5355		TGFBR3L	0.000115408	-3.85834
486	PIM2	5.59119e-09	-5.84106		PEBP1	1.06597e-17	8.62176		ABCD2	2.02251e-06	-4.75854		DAB2	9.5869e-14	7.52603		C7orf57	0.000115551	-3.85801
487	ATP9A	5.72658e-09	-5.83576		AKAP17A	1.15697e-17	8.62113		CD33	2.02138e-06	-4.75678		IER5L	7.61857e-14	-7.51791		NT5DC2	0.000115638	-3.85784
488	PHLDA1	6.31677e-09	-5.82096		GPR82	1.41581e-17	8.60616		SIPA1	2.22224e-06	4.74834		HINT1	1.05905e-13	-7.49321		CD3D	0.000129095	-3.85395
489	FAM129A	6.73463e-09	5.81654		HAPLN3	1.72702e-17	8.59908		GNAI1	2.14857e-06	-4.7444		DZIP3	9.16806e-14	-7.4899		GPR155	0.000131706	3.85287
490	RNF130	6.94158e-09	-5.80592		GOLM1	1.02583e-17	-8.59767		RIC3	2.29914e-06	-4.73849		TKTL1	1.46479e-13	7.4726		SPATA2L	0.000129304	-3.85092
491	C4orf48	7.3765e-09	5.80245		PTMA	1.20733e-17	8.59576		KLRC1	2.35534e-06	4.73475		SH2D1B	1.33021e-13	7.46763		GFPT2	0.000119573	-3.84963
492	PTPN2	7.22095e-09	-5.80125		TCEAL8	1.44626e-17	8.59322		PPP1R14B	2.38395e-06	4.73339		SPTBN1	1.19718e-13	-7.46101		CDCA7L	0.000122188	-3.84424
493	LINC00891	7.03689e-09	-5.79816		GATA3	1.43604e-17	8.59036		HLA-DQA1	2.3314e-06	-4.73325		KLHL23	1.20011e-13	-7.4436		AL512791.2	0.000122552	-3.84359
494	MCOLN2	7.89159e-09	5.79647		PLIN2	1.32317e-17	-8.57963		EPB41L4A	2.38047e-06	-4.72741		IL2RA	1.16422e-13	-7.4413		ZSWIM1	0.00012282	-3.84303
495	MICU3	7.29957e-09	-5.79255		IFNG	1.4681e-17	-8.56228		EREG	2.34159e-06	-4.72688		LGALS1	1.93557e-13	7.41001		LEPROTL1	0.000137065	-3.84088
496	RTKN	7.80653e-09	-5.78058		IER5L	2.01639e-17	8.56154		HIF1A	2.49061e-06	4.72492		HCST	2.03488e-13	-7.40617		AL158071.4	0.00012416	-3.84037
497	FURIN	8.26802e-09	-5.77626		CD8B	1.43548e-17	-8.55767		NCOA3	2.5376e-06	4.72118		RPLP2	2.31698e-13	-7.38424		SLITRK5	0.000124362	-3.83997
498	ZNF618	8.30205e-09	-5.7706		RBM3	1.91176e-17	8.55425		NFKBIE	2.57718e-06	4.7191		AC073332.1	2.06937e-13	-7.37658		RBM39	0.000137745	3.83937
499	TNFAIP8	8.72729e-09	-5.76842		FMNL1	1.82379e-17	-8.55292		TRIM47	2.6123e-06	-4.7066		CD68	2.18118e-13	-7.36997		CNIH2	0.000127227	-3.83435

## Sheet: Top100 Common DEG Alignment
Donor1 Bright	Score	Donor2 Bright	Score		Donor1 Transitional Activation	Score	Donor2 Transitional Activation	Score		Donor1 Classic Dim	Score	Donor2 Classic Dim	Score		Donor1 Adaptive	Score	Donor2 Adaptive	Score		Donor1 Type I IFN Stimulated	Score	Donor2 Type I IFN Stimulated	Score
PYHIN1	-69.6064	XCL1	69.7244		NFKBIA	33.7137	NFKBIA	30.2536		CD2	-43.029	GZMK	-40.7668		CCL5	74.3793	FCER1G	-41.3253		ISG15	33.294	ISG15	43.4935
TPT1	65.3771	FGFBP2	-64.441		TNFAIP3	23.4135	GZMH	-18.1853		IL7R	-42.4496	GZMH	37.9105		GZMH	64.2509	CCL5	34.1009		MX1	29.0331	ISG20	30.5017
CCL4	-63.1761	GZMH	-53.8326		SRGN	23.2192	JUN	18.1174		GPR183	-41.8254	GPR183	-37.6982		FCER1G	-62.9618	XCL1	-32.7709		XAF1	24.8941	XAF1	29.7503
SELL	60.1305	XCL2	51.6701		ZFP36	20.4648	FCER1G	16.4499		COTL1	-40.7114	IL7R	-36.8293		XCL1	-45.7167	KLRC2	31.6304		IFI6	21.3982	MX1	28.5286
XCL1	60.0062	CCL4	-49.7759		SELL	16.5401	JUNB	14.9922		HLA-DRB1	-34.3107	TPT1	-35.047		GPR183	-42.0261	XCL2	-28.587		ISG20	20.4918	LY6E	28.0763
SYNE2	-56.0652	TPT1	46.6144		IER2	16.149	COTL1	-14.8867		CAPG	-31.9323	MAFF	-30.7989		C1orf162	-40.8859	CD52	26.1176		LY6E	18.5521	IFI6	26.7578
IL7R	55.9328	CCL5	-44.4871		OTULIN	14.2506	NFKBIZ	12.9309		MAFF	-28.8188	CAPG	-28.5991		XCL2	-40.8726	GZMH	25.8155		EIF2AK2	17.511	OAS1	22.1639
MALAT1	-51.8208	FCGR3A	-40.7994		IER3	13.9304	PPP1R15A	12.8402		RPS2	-24.6843	CD44	-23.5359		COTL1	-40.4276	RPS27	25.4877		MX2	17.4573	IFITM1	21.7027
XCL2	49.7139	SYNE2	-38.8638		PMAIP1	12.8011	KDM6B	11.903		CD247	22.6466	IFITM3	-21.3573		FOS	-39.8264	GPR183	-25.1343		BST2	15.9877	EIF2AK2	21.0432
CCL5	-48.8252	GZMK	38.0031		LAG3	-11.0378	IER2	10.4303		TCF7	-22.1494	TCF7	-21.1786		RGS1	-35.915	LINC00996	-23.5287		HERC5	15.2327	MX2	20.7708
GZMH	-46.6196	CST7	-37.2651		FOS	26.0467	CD69	25.5034		RPL13	-21.0531	TIAM1	-19.715		S100A6	35.8477	KLRC1	-23.0285		IRF7	15.1193	HERC5	19.6644
RPLP1	45.1722	CD44	36.9013		KLRC1	22.9855	PMAIP1	17.827		GZMH	-19.5726	RPS2	-18.0262		FGFBP2	35.6456	IL32	22.7329		IFI44L	14.9611	EPSTI1	18.9901
RPS18	45.1701	EFHD2	-36.1792		B2M	-21.9403	IER5	17.1453		CCL4	19.1857	RPS19	-17.5407		IFITM3	-34.8377	MAFF	-22.6309		IFITM1	14.2746	BST2	18.741
COTL1	44.2222	B2M	-35.9496		AC020916.1	19.3246	DUSP10	16.2782		RPS19	-18.3945	RPL28	-16.8563		CD69	-34.1248	LYAR	21.0458		OAS1	13.973	IFIT1	17.7629
RPL13	43.5272	S100A4	-35.1182		KLF6	18.4401	FGFBP2	-15.6882		TIPARP	-17.0166	HLA-DRB1	-15.3648		KLRC2	33.3529	IFITM3	-20.2462		EPSTI1	13.6347	IFIT3	17.1644
FCGR3A	-43.5243	MALAT1	-33.2049		FOSB	17.6626	CXCR4	15.3965		SELL	-46.9775	XCL1	-53.3821		HLA-DPB1	33.3375	CAPG	-19.5325		SAMD9	13.107	PLSCR1	16.7128
RPS2	41.8303	CCL3	-31.6196		AC044849.1	16.0927	JUND	14.7529		KLRB1	44.3236	XCL2	-46.0709		BEX4	-32.3445	CXXC5	-19.3611		RNF213	12.9546	SP100	16.5619
CST7	-40.6805	TRBC1	-30.9991		GZMK	15.6729	IER3	14.0196		CD52	-42.8865	LINC00996	-38.6486		CXXC5	-31.5442	KLRB1	-18.8838		IFIT3	12.7432	STAT1	15.7192
PPP2R5C	-40.2657	RPLP1	30.886		TCF7	14.9423	TNFAIP3	13.38		HLA-DRA	-32.7198	COTL1	-33.5332		MAFF	-31.3355	RGS1	-18.7081		SAMD9L	12.4354	IFI44L	15.6613
GZMK	40.05	KLRC1	30.3739		YPEL5	13.9325	ZFP36	12.8433		KLRC2	-32.5723	CST7	31.5562		KLRB1	-31.2925	COTL1	-18.4147		STAT1	12.1487	RSAD2	15.3793
FGFBP2	-39.5136	SELL	29.5845		CD7	13.9014	TXNIP	-12.8065		HLA-DRB5	-30.8624	KIR2DL4	-28.6353		SRGN	-30.6852	C1orf162	-17.6619		SP100	11.882	SAMD9L	15.0397
GPR183	39.5052	PYHIN1	-29.4962		FAM107B	13.8865	SRGN	12.7281		LINC01871	-27.324	MALAT1	27.9187		CD52	29.5286	GZMK	-16.9869		PLSCR1	11.7837	TRIM22	14.6984
TRBC1	-39.3983	CAPG	29.4838		PTPN2	13.4312	SELL	-12.2969		ITGAX	-26.2914	RPLP1	-27.2627		GZMK	-28.9478	CHST2	-16.8508		PARP9	11.7403	OAS2	14.3329
CD247	-39.2508	LYAR	-29.2197		FXYD5	12.7379	LAG3	-11.8383		CLIC3	25.0009	SPINK2	-24.1378		MALAT1	28.4716	RPS29	16.8163		TRIM22	11.6938	IFI35	13.8439
RORA	-39.0181	PPP2R5C	-29.0494		JAML	12.7197	OTULIN	11.6844		TLE3	-23.0001	CD247	22.2926		CAPG	-27.3768	FOS	-15.8072		IFIT1	11.5698	IFI44	13.2092
ALOX5AP	-38.7124	EEF1A1	28.737		CORO1A	12.1031	CEBPD	11.303		RPS15A	-22.8838	SPTSSB	-21.4285		GSN	-26.06	CD69	-15.1179		ADAR	11.3337	SP110	12.9357
KLRC1	37.4097	RPL13	27.9342		MATK	12.0857	DUSP1	11.2951		LTB	-22.5118	EEF1A1	-21.2277		CYSLTR1	-24.7049	BEX4	-14.7141		IFI16	11.1027	IFI16	12.3304
EEF1A1	36.8946	GZMB	-27.1233		SLC38A1	11.9818	GPR183	-11.1268		RPS29	-22.1314	RPL13	-21.1154		SELL	-24.0446	HLA-DPA1	14.3717		RSAD2	11.0749	CMPK2	12.3063
MT-ND3	36.3395	IKZF3	-26.7039		BCLAF1	11.3002	ADGRE5	10.7596		CRIP1	-21.4576	VIM	-20.4747		HLA-DPA1	22.956	MAP3K8	-13.7436		IRF9	10.8951	PARP9	12.2963
RPS23	36.2592	PLEK	-26.4059		MYADM	11.2078	RGS1	10.7178		TMEM123	-20.3898	LMNA	-18.9174		RASGEF1B	-21.8792	NFKBIA	-13.3763		OAS2	10.7705	USP18	11.7834
EFHD2	-35.9307	RPS24	25.9139		CD69	26.1361	CD3E	-27.2593		PTMS	-20.0899	PYHIN1	18.6613		FES	-21.5657	FGFBP2	13.2516		SP110	10.3624	ADAR	11.101
RPL28	35.9302	CD247	-25.9087		PPP1R15A	24.4705	CCL3	22.0015		RPS9	-19.9347	RPL10	-18.5341		PLAC8	-20.2417	PDE7B	-12.3035		PRAG1	-12.9542	IRF7	16.3996
RPL37	34.9445	IFITM2	25.5311		RGS1	24.4576	HLA-DRB1	-21.045		AFF3	-19.2746	TIPARP	-17.5933		LYAR	20.0237	SPINK2	-12.2773		KIF1C	-12.9018	SAMD9	15.9095
LYAR	-34.6476	RPS23	24.8334		JUND	23.872	CD2	-18.3162		HLA-DPB1	-18.7983	CD2	-17.4755		IL7R	-34.6089	HLA-DPB1	21.4855		BASP1	-12.395	RNF213	15.627
IFITM2	34.4046	MT-ND3	24.7963		JUN	23.8428	HLA-DRA	-18.3024		AKR1C3	17.8461	CCL4	16.5541		TNFAIP3	-31.9341	S100A6	18.9257		ITGA6	-12.088	OASL	15.145
FXYD5	34.0502	ALOX5AP	-24.6883		DUSP1	23.1581	CD52	-17.9479		RPS4X	-17.412	RPS12	-16.1675		TMIGD2	-30.5861	SRGN	-17.023		GSDMB	-11.2954	OAS3	12.907
RPL8	33.2951	TIGIT	-23.9345		FCER1G	22.4323	SPINK2	-17.6186		MT-ND1	-16.921	NCAM1	-15.0065		TMSB10	27.3001	GSN	-15.8042		WBP2NL	-10.8781	DRAP1	12.1347
CD2	32.0685	S1PR5	-23.0133		GPR183	22.3687	KLF2	-17.2812		RPL32	-16.7855	RPS27	-14.7072		PPP1R15A	-26.7578	S100A4	15.6523		CCDC138	-10.6987	UBE2L6	11.7477
SPON2	-30.5703	RPL9	21.6013		COTL1	19.3027	RPS29	-16.196		XCL1	-47.0936	FGFBP2	64.546		CEBPD	-26.1786	KIR2DL4	-15.1519		MOCS3	-10.4528	IRF9	11.2428
RPL9	29.8992	RPS2	21.1925		GZMH	-17.363	CD3G	-15.1991		GZMK	-38.2355	NKG7	35.3077		FXYD5	-25.4818	TRBC1	14.9546		ABCA3	-10.0065	ZBP1	10.5103
NCAM1	28.8755	RPL28	20.7149		TXNIP	-15.2296	RPL39	-13.9155		VIM	-32.0777	CCL5	31.029		AHI1	-25.2837	ANXA1	14.9108		NARS2	-9.93164	MT2A	10.4627
MT-CO1	-28.8361	RPL8	20.4854		FGFBP2	-14.9322	HLA-DRB5	-13.2786		RPS27	-26.1664	S100A4	26.3845		B2M	24.4159	LY6E	-14.4372		AP000787.1	-9.57893	PARP14	9.24723
MAFF	28.7266	RORA	-20.2494		IER5	14.863	CD247	13.2674		PYHIN1	25.8628	FCGR3A	25.7931		CST7	23.3445	PPP2R5C	13.9125		IFI35	11.2021	SLFN5	12.6501
GZMB	-28.3613	RPSA	19.6735		JUNB	14.6797	HOPX	12.9939		SPINK2	-24.7343	PRF1	24.1056		ZSCAN18	-22.2515	CYSLTR1	-13.6993		IFI44	10.1079	TMEM123	10.5425
CAPG	27.894	RPL10A	19.3411		DUSP10	13.1008	AC004687.1	-12.2226		CD44	-24.2418	ITM2C	-23.4113		SPART	-21.1746	PLAC8	-12.8497		OASL	9.7417	PNPT1	9.45877
S100A4	-27.2355	FXYD5	19.1386		CXCR4	13.0878	MT2A	12.1255		NCAM1	-23.7252	CLDND1	-23.3013		ZFP36	-20.9409	ORAI2	-12.7468		ZBP1	9.52455	DDX60	8.68334
GZMA	-48.5106	GPR183	37.3985		CEBPD	12.3463	KLF10	11.6123		XCL2	-23.4407	KLF2	22.3373		STK17A	-20.6916	MALAT1	12.5672		UBE2L6	9.4684	PPM1K	8.14762
GNLY	42.7259	COTL1	31.9747		NFKBIZ	12.2769	FXYD2	-11.4546		IFITM3	-22.9385	CX3CR1	22.1585		JUND	-20.4242	RASGEF1B	-12.3528		DRAP1	8.98482	N4BP1	7.30087
GNG2	-39.5921	MAFF	29.8538		ADGRE5	11.9981	RPLP2	-11.2791		MALAT1	22.6294	S100A6	21.2767		CRIP1	20.2286	RAMP1	-12.2941		USP18	8.91161	AMDHD1	-7.279
CLIC3	-36.8781	ZEB2	-26.8771		KDM6B	11.0351	NR3C1	10.4232		RPL28	-21.8325	DUSP4	-21.0098		CLDND1	-19.9632	IL2RB	-12.2506		CMPK2	8.83855	IFIT2	7.17544
RPL18	36.1501	AHI1	26.1019		XCL2	30.1694	LINC01871	-28.8297		SPTSSB	-21.7179	FOS	-20.7114		LGALS9C	-19.9242	NCAM1	-12.2102		OAS3	8.82595	FAM83G	-7.14939
LBH	-35.5153	IFITM3	25.5781		XCL1	24.1927	KLRC2	-20.4567		RPLP1	-21.3709	CNR2	-20.3065		IFITM2	-19.9153	SELL	-12.2006		MT2A	8.70492	SHISA5	7.11865
RPS28	34.5227	SPON2	-24.7995		CD44	24.001	IL7R	-18.8406		TIAM1	-21.2235	PRSS23	20.2709		IGFBP4	-19.9095	IL12RB2	-11.8376		PARP14	8.53405	DNAH1	-6.95359
RPL32	34.0864	RPS18	24.776		S100A4	-21.0506	RPS27	-16.7098		KIR2DL4	-20.7001	ZEB2	19.0281		KLRD1	-19.8191	TIAM1	-11.8218		SETMAR	-11.2471	IFITM3	12.7718
ITGAX	31.6355	RPS5	22.4074		CLDND1	21.0306	RPS18	-16.4951		RPS12	-19.694	ADGRG1	18.1488		MATK	-19.6132	FES	-11.6132		AC147651.4	-10.5389	C19orf66	11.4497
RPL13A	30.6529	TCF7	21.7616		VIM	18.8922	SPTSSB	-16.1212		TPT1	-19.6279	PDE7B	-18.1005		ATP8B4	-19.4058	CD7	-11.5003		HACD1	-9.83469	TYMP	9.8991
RPL19	30.4817	IL7R	21.5968		S100A6	-18.815	CD3D	-16.1183		CST7	19.5987	SPRY2	-18.0801		KLRC1	-48.6721	CD3E	32.092		AC099568.2	-9.77889	HELZ2	9.82808
RPLP0	30.444	CD2	21.4005		IFITM2	18.5382	RGS16	15.8463		LMNA	-19.434	AC044849.1	-17.9519		TRBC1	40.4742	LINC01871	25.7372		AL359736.1	-9.53533	DDX60L	9.01798
HINT1	30.3511	RPS3A	21.3757		MAFF	18.2191	RPL37	-15.5963		LINC00996	-17.389	ZNF667	-16.0069		S100A4	34.7962	CD3D	22.364		ZMAT4	-9.47994	HSH2D	8.34158
RPL41	29.2974	MT-CO1	-21.0303		LINC00996	17.4064	PTMS	-15.2019		EEF1A1	-17.0893	JAML	-15.6678		LINC00996	-33.8607	TNFRSF18	-20.6552		TIE1	-9.47661	YPEL4	-8.23839
RPS27	29.2647	NCAM1	20.7832		MALAT1	-15.9526	ALOX5AP	14.5825		RPL10	-16.8455	RASGEF1B	-14.9542		NFKBIA	-33.1864	HLA-DRB1	19.5007		TNR	-9.43154	B2M	8.05957
RPL36	27.8201	RPL37	19.2539		STK17A	15.9223	CCL4	14.4572		GNLY	-32.722	B2M	34.6541		IL32	29.5335	RPS19	17.0001		CCDC120	-9.43006	TLR6	-7.88032
TMEM123	27.2106	CTSW	18.9769		RASGEF1B	15.7493	CRIP1	-14.3289		GZMA	27.0459	MYOM2	27.7703		CD7	-27.7225	ITM2C	-15.8543		IL7R	-9.41665	LAP3	7.87962
RPS24	41.1021	NKG7	-31.1195		SH2D1A	15.0006	FEZ1	13.6616		CRTAM	-26.9249	TMSB10	27.5857		CHST2	-25.0987	TNFRSF25	-14.8617		IPPK	-9.38545	EREG	-7.85085
ZEB2	-40.114	FCER1G	30.437		MCUB	14.8486	TNFSF14	13.2249		MT-ND3	-25.9163	TXNIP	25.9977		RAMP1	-24.8022	C12orf75	14.794		CACNB1	-9.35654	UBXN10	-7.72498
CCL3	-39.7575	S100A6	-29.8638		IL2RB	14.2881	TPRG1	-12.9844		RPS18	-25.2139	RGS1	-25.5265		IL2RB	-24.6682	RPS12	14.519		BMP2	-9.3329	NT5C3A	7.66301
TIGIT	-38.5727	CX3CR1	-28.1704		MPG	14.035	LINC02446	-12.8668		ALOX5AP	25.1478	EFHD2	25.1912		PPP2R5C	24.4292	RPS3	14.5136		C20orf204	-9.32226	CARD6	-7.60207
IKZF3	-37.3847	TMSB10	-27.6644		IFITM3	13.5805	RPS3	-12.5627		CD3E	-23.7166	AHI1	-22.8812		RPS29	24.1501	TPRG1	14.3748		RLN1	-9.3037	DTX3L	7.53069
RPL10A	37.3448	LITAF	-27.46		TPT1	13.5631	IGFBP4	-12.4534		CCL3	23.4632	PPP1R14B	-22.4274		RPS27	23.8875	CLEC2D	14.1835		HOMER2	-9.22193	TNFSF10	7.44588
RPS5	36.5175	LINC00996	26.8142		ACTG1	13.4707	KLRB1	12.4274		HLA-DPA1	-23.3383	LITAF	22.2999		PDE7B	-22.006	LYST	-13.6992		SPATA7	-9.15992	ENO3	-7.35775
RPSA	35.7157	SRGN	25.896		KLRD1	13.3663	HLA-DPA1	-12.2752		RPL10A	-22.4252	PLEK	21.2099		SPINK2	-21.521	HAVCR2	-13.1839		B4GALT6	-9.06059	IFIH1	7.32566
IFITM3	34.8965	KIR2DL4	25.2251		ZFP36L1	13.2413	AKR1C3	12.2288		FXYD7	-20.9487	PPP2R5C	19.6539		ANXA1	21.4734	BEX2	-13.1722		MPZ	-9.04264	TPTEP2-CSNK1E	-7.32233
TCF7	33.8173	C12orf75	-24.4958		CCNL1	13.0948	MYOM2	-12.175		RPS8	-20.8081	CD69	-19.5238		ORAI2	-21.4151	LINC01943	13.0442		CYFIP1	-8.87624	BATF3	-7.22743
CTSW	33.4029	ADGRG1	-24.1151		BHLHE40	13.0381	PRSS23	-12.0511		RPL37	-20.5162	GZMB	18.9613		IL12RB2	-21.0733	IFITM1	-12.8299		ZNF41	-8.8194	IFIT5	7.13813
S1PR5	-32.3397	C1orf162	23.0497		MCL1	12.9747	RPL30	-11.9452		TRDC	-20.2579	CXCR3	-18.7022		NCAM1	-20.9119	RPS16	12.6732		CCDC157	-8.67842	LEPR	-7.05386
CD44	29.1668	SPINK2	20.7575		C1orf162	12.818	RPL13A	-11.9323		RPL39	-19.9201	CAST	18.3288		MAP3K8	-20.8107	HLA-DRA	12.6665		DOCK9-DT	-8.6673	NEDD4L	-7.05359
B2M	-28.0954	FKBP11	-19.3554		RPLP1	12.7818	RPL11	-11.892		IGFBP4	-19.6092	SYNE2	18.0882		KIR2DL4	-20.6564	TIGIT	12.4106		C19orf73	-8.60977	DDX58	7.04639
RPS3A	27.3124	CD3D	-19.1659		BTG2	12.7337	KIR2DL4	-11.8338		IL32	-19.4207	SLC38A1	-17.6291		TIAM1	-20.0018	RGS16	-12.2751		KIAA0391	-8.52684	CHST12	6.95009
PLEK	-26.8519	HLA-C	-18.7365		CST7	-12.6035	RPL36	-11.6724		RPL36	-18.6887	RPS23	-17.3746		LY6E	-19.2423	SPON2	-11.4589		TRAF4	-8.46467	SAT1	6.92168
AHI1	26.3684	RGS1	18.6455		ID2	12.5283	CAPG	-11.6169		CTSW	-18.62	ATP8B4	-17.1811		DUSP1	-28.3347	BST2	-15.9213		CASS4	-8.36576	TSPAN10	-6.90948
RPS8	37.5095	MYOM2	-28.0405		NUCB2	12.2911	RPS12	-11.4683		CEBPD	18.5189	HOPX	-17.1015		ITGAX	-27.7628	S100A10	15.8751		SHROOM3	-8.35068	HERC6	6.87679
GLIPR1	-37.0317	PRSS23	-27.13		BTG1	12.2476	RPS15A	-11.4522		MT-CO1	18.4521	PPP1R15A	-17.0399		TPT1	-26.7522	PTMS	15.4858		TTLL10	-8.33705	UBC	6.86461
RPL34	34.0785	AKR1C3	-24.7443		IFITM1	12.1041	CLEC2D	-11.3033		CMC1	-18.3479	FLNA	16.8553		MFGE8	-25.9169	CTSW	-15.0213		GLCE	-8.32004	SPATS2L	6.86086
RARRES3	-33.2626	MT2A	-23.7813		SYNE2	-11.782	GNLY	-11.0456		YBX3	-18.222	MYC	-16.8112		SOX4	-23.849	AKR1C3	-14.0853		TAF4B	-8.19914	AL121983.2	-6.80962
RPL39	33.1069	HLA-A	-23.7316		LEPROTL1	11.5959	PATL2	-11.0384		TMSB4X	17.9196	RGCC	-16.6767		MPG	-23.7452	IGFBP7	-14.019		ETV2	-8.18582	B3GNT10	-6.70457
RPS4X	33.0237	FCRL6	-23.3561		REL	11.5033	HLA-DQA2	-11.0245		HSP90AB1	-17.7087	SPON2	16.4858		FOSB	-23.541	DHRS3	-14.0095		C7orf43	-8.13229	DCLRE1B	-6.68333
NFKBIA	32.986	CD7	23.2923		LY6E	11.5032	PTMA	10.9453		RPL11	-17.6247	IL12RB2	-16.4654		CD38	-21.9553	HLA-DRB5	13.429		GNAQ	-8.09954	CD48	6.68056
RPS9	32.7923	FLNA	-23.2496		PNN	11.4886	GADD45B	10.9021		HLA-DQB1	-17.621	CAPN12	-16.1772		ADGRG3	-21.3529	LAG3	12.986		IGLV2-14	-8.0388	GBP1	6.67421
RPL11	31.304	TMSB4X	-22.3779		CD63	11.4709	CCL3L1	10.8829		LGALS3	-17.4829	NFKBIA	-16.172		FXYD7	-21.2466	IER5	-12.9011		CENPS	-8.01585	NMI	6.64113
RPS15A	31.1587	HLA-B	-22.0731		HCST	11.4495	CEP78	-10.81		RPL13A	-17.4116	HLA-B	16.0945		PDE6G	-21.2296	MYOM2	-12.8677		SPINK2	-8.00563	CD38	6.62393
GZMM	-31.1125	MT-ND1	22.0228		MIAT	-11.3152	TMSB4X	10.7851		RPL41	-17.4035	IL18R1	-16.0767		CNR2	-21.0075	ZBTB16	-12.7996		SGK1	-7.99648	PHF11	6.52792
RPS14	29.7194	ITM2C	21.0604		PABPC1	11.2747	TNFRSF4	10.752		LAG3	-17.2294	EMP3	15.8901		CCL3	-20.6692	POU2F2	-12.4861		PPP1R26	-7.97583	GTSF1	-6.5257
EEF1B2	29.4113	IFIT3	-21.0405		GATA3	11.2062	RASSF1	-10.6944		RPL18A	-17.1077	CASK	-15.6879		SYNE2	20.3431	CD2	12.3107		DRAXIN	-7.95744	ZNF630	-6.52114
DTHD1	-28.9245	ANXA1	-20.7305		HSP90AB1	11.1537	LGALS1	10.669		RPSA	-17.069	PLEKHO1	-15.4066		JAML	-19.9573	ZNF667-AS1	-12.2158		RACGAP1	-7.94251	FAM167B	-6.49637
RACK1	28.7494	CAST	-20.4274		TSC22D3	11.1366	HLA-A	10.6683		RPS24	-16.9485	CD27	-15.1191		2021-09-06	-19.9312	FEZ1	-12.2103		ZC2HC1A	-7.94029	AC007383.2	-6.46534
RPL10	28.6854	MIAT	-20.0665		2021-09-06	11.1013	CAMK4	-10.6363		HVCN1	-16.908	SCML1	-14.9999		TCF4	-19.6478	RPL23A	11.7945		TMEM38A	-7.93618	QPCTL	-6.39948
KLRB1	-28.4412	TIPARP	19.9238		ACTB	11.045	CD82	10.5367		RPS28	-16.8671	CD7	-14.9962		ID2	-19.6341	RPL13A	11.7144		ASPHD2	-7.93466	SP2-AS1	-6.39667
LTB	28.2316	PRF1	-19.5721		CAPN12	10.9313	ZBTB16	10.376		RARRES3	16.8456	TRBC1	14.961		HVCN1	-19.6292	TRAC	11.6499		ABHD17C	-7.85997	NAP1L2	-6.3389
CYBA	-27.4633	AC020916.1	19.1813		STK17B	10.908	LINC00944	-10.3557		RCBTB2	-16.8053	SRGN	-14.7517		LTB	-19.3915	TCF7	-11.4908		SCN9A	-7.83534	NUDT11	-6.31145
RPLP2	26.4849	FEZ1	-18.6997		DDX3X	10.9067	RPS4X	-10.3186		RPL34	-16.7052	HLA-DMB	-14.6201		SPTSSB	-19.2405	CD300A	-11.4537		GM2A	-7.82402	CHMP5	6.30321

## Sheet: Cluster Signatures
Bright	Mean Score		Transitional Activation	Mean Score		Classic Dim	Mean Score		Adaptive	Mean Score		Type I IFN Stimulated	Mean Score
XCL1	64.8653		NFKBIA	31.9836		CST7	25.5775		CCL5	54.2401		ISG15	38.3937
TPT1	55.9958		CD69	25.8197		MALAT1	25.274		GZMH	45.0332		MX1	28.7808
XCL2	50.692		JUN	20.9801		CD247	22.4696		KLRC2	32.4916		XAF1	27.3222
SELL	44.8575		FCER1G	19.4411		PYHIN1	22.2621		CD52	27.8231		ISG20	25.4967
GZMK	39.0266		JUND	19.3125		CCL4	17.8699		TRBC1	27.7144		IFI6	24.078
IL7R	38.7648		PPP1R15A	18.6553		TIPARP	-17.305		HLA-DPB1	27.4115		LY6E	23.3142
GPR183	38.4519		TNFAIP3	18.3967		RPL10	-17.6898		S100A6	27.3867		EIF2AK2	19.2771
COTL1	38.0984		SRGN	17.9736		RPS12	-17.9308		IL32	26.1332		MX2	19.114
RPLP1	38.0291		RGS1	17.5877		RPS19	-17.9676		S100A4	25.2242		OAS1	18.0684
RPL13	35.7307		DUSP1	17.2266		EEF1A1	-19.1585		RPS27	24.6876		IFITM1	17.9886
RPS18	34.973		ZFP36	16.6541		LMNA	-19.1757		FGFBP2	24.4486		HERC5	17.4485
KLRC1	33.8918		IER5	16.0041		RPL28	-19.3444		LYAR	20.5348		BST2	17.3644
RPS24	33.508		PMAIP1	15.314		NCAM1	-19.3659		MALAT1	20.5194		EPSTI1	16.3124
CD44	33.034		JUNB	14.836		RPS27	-20.4368		RPS29	20.4832		IRF7	15.7594
EEF1A1	32.8158		DUSP10	14.6895		TIAM1	-20.4693		PPP2R5C	19.1709		IFI44L	15.3112
RPS2	31.5114		CXCR4	14.2422		RPL13	-21.0843		HLA-DPA1	18.6639		IFIT3	14.9538
MT-ND3	30.5679		IER3	13.975		RPS2	-21.3553		ANXA1	18.1921		IFIT1	14.6664
RPS23	30.5463		IER2	13.2897		SPTSSB	-21.5732		TIAM1	-15.9118		SAMD9	14.5083
IFITM3	30.2373		OTULIN	12.9675		TCF7	-21.664		IL12RB2	-16.4555		RNF213	14.2908
IFITM2	29.9678		NFKBIZ	12.6039		IFITM3	-22.1479		PLAC8	-16.5457		PLSCR1	14.2483
RPS5	29.4625		CEBPD	11.8247		CD44	-23.8888		NCAM1	-16.561		SP100	14.2219
MAFF	29.2902		KDM6B	11.4691		RPLP1	-24.3168		FES	-16.5895		STAT1	13.9339
CAPG	28.6889		ADGRE5	11.3788		SPINK2	-24.436		LY6E	-16.8398		SAMD9L	13.7376
RPL10A	28.3429		LAG3	-11.4381		KIR2DL4	-24.6677		SPINK2	-16.8992		RSAD2	13.2271
RPL28	28.3225		TXNIP	-14.018		HLA-DRB1	-24.8377		ORAI2	-17.081		TRIM22	13.1961
TCF7	27.7894		FGFBP2	-15.3102		VIM	-26.2762		RASGEF1B	-17.116		OAS2	12.5517
RPSA	27.6946		GZMH	-17.7741		TPT1	-27.3374		PDE7B	-17.1548		IFI35	12.523
RPL37	27.0992					LINC00996	-28.0188		MAP3K8	-17.2771		OASL	12.4433
RPL8	26.8902					MAFF	-29.8088		KIR2DL4	-17.9041		PARP9	12.0183
CD2	26.7345					CD2	-30.2522		SELL	-18.1226		IFI16	11.7165
FXYD5	26.5944					CAPG	-30.2657		IL2RB	-18.4594		IFI44	11.6585
AHI1	26.2351					XCL2	-34.7558		RAMP1	-18.5482		SP110	11.6491
CTSW	26.1899					COTL1	-37.1223		CYSLTR1	-19.2021		ADAR	11.2174
RPL9	25.7502					GZMK	-39.5012		CD7	-19.6114		IRF9	11.0689
NCAM1	24.8293					IL7R	-39.6394		GSN	-20.9321		OAS3	10.8665
RPS3A	24.344					GPR183	-39.7618		CHST2	-20.9748		UBE2L6	10.6081
MT-CO1	-24.9332					XCL1	-50.2378		GZMK	-22.9673		CMPK2	10.5724
PLEK	-26.6289								NFKBIA	-23.2813		DRAP1	10.5598
S1PR5	-27.6765								CAPG	-23.4547		USP18	10.3475
SPON2	-27.6849								BEX4	-23.5293		ZBP1	10.0174
GZMB	-27.7423								SRGN	-23.8541		MT2A	9.58381
RORA	-29.6337								CD69	-24.6213		PARP14	8.89064
S100A4	-31.1769								KLRB1	-25.0882
TIGIT	-31.2536								CXXC5	-25.4527
ALOX5AP	-31.7004								MAFF	-26.9832
LYAR	-31.9336								RGS1	-27.3116
B2M	-32.0225								IFITM3	-27.5419
IKZF3	-32.0443								FOS	-27.8168
CD247	-32.5798								LINC00996	-28.6947
ZEB2	-33.4956								C1orf162	-29.2739
PPP2R5C	-34.6576								COTL1	-29.4211
TRBC1	-35.1987								GPR183	-33.5802
CCL3	-35.6885								XCL2	-34.7298
EFHD2	-36.055								KLRC1	-35.8503
CST7	-38.9728								XCL1	-39.2438
FCGR3A	-42.1619								FCER1G	-52.1436
MALAT1	-42.5128
CCL5	-46.6562
SYNE2	-47.4645
PYHIN1	-49.5513
GZMH	-50.2261
FGFBP2	-51.9773
CCL4	-56.476

## Sheet: Bright A vs DP Pheno Alignment
AAK1	5.97866	AC004039.1	-3.51171			CD44	8.5223	CD44	5.99442		Gene	Mean Score		Up in Bright A	Up in Bright DP
CD44	8.5223	CD44	5.99442			CD52	-6.53613	CD52	-3.78969		KLRC1	10.371		KLRC1	KLRC2
CD52	-6.53613	CD52	-3.78969			CEBPD	6.41153	CEBPD	4.06857		TRBC1	10.2744		TRBC1	GNLY
CEBPD	6.41153	CEBPD	4.06857			GNLY	-9.74772	GNLY	-5.34325		TMIGD2	7.67654		TMIGD2	KLRC3
GNLY	-9.74772	GNLY	-5.34325			GZMA	9.28889	GZMA	3.67201		CD44	7.25836		CD44	KIR2DL4
GZMA	9.28889	GZMA	3.67201			IL32	-4.48647	IL32	-5.2031		GZMA	6.48045		GZMA	TMSB4X
IL32	-4.48647	IL32	-5.2031			KIR2DL4	-8.38035	KIR2DL4	-3.48885		NFKBIA	5.90321		NFKBIA	CD52
KIR2DL4	-8.38035	KIR2DL4	-3.48885			KLRC1	12.7583	KLRC1	7.98371		CEBPD	5.24005		CEBPD	IL32
KLRC1	12.7583	KLRC1	7.98371			KLRC2	-32.6435	KLRC2	-24.3478		KLRC4	-4.62225			KLRC4
KLRC2	-32.6435	KLRC2	-24.3478			KLRC3	-4.17435	KLRC3	-7.95742		IL32	-4.84479
KLRC3	-4.17435	KLRC3	-7.95742			KLRC4	-5.20752	KLRC4	-4.03698		CD52	-5.16291
KLRC4	-5.20752	KLRC4	-4.03698			NFKBIA	7.09685	NFKBIA	4.70957		TMSB4X	-5.56402
NFKBIA	7.09685	NFKBIA	4.70957			TMIGD2	10.2883	TMIGD2	5.06478		KIR2DL4	-5.9346
TMIGD2	10.2883	TMIGD2	5.06478			TMSB4X	-6.12069	TMSB4X	-5.00735		KLRC3	-6.06588
TMSB4X	-6.12069	TMSB4X	-5.00735			TRBC1	15.3947	TRBC1	5.15404		GNLY	-7.54549
TRBC1	15.3947	TRBC1	5.15404								KLRC2	-28.4956
AC020916.1	5.85561	AC005096.1	3.56325
AC044849.1	4.13443	AC005899.8	-3.52248
ADGRG3	4.22992	AC012085.2	-3.66529
AL138828.1	-4.11292	AC016745.2	-3.43688
ANKRD28	4.04155	AC017083.2	-3.5483
ARID4A	3.93882	AC026979.3	-3.54594
ARL4A	4.54733	AC034199.1	3.46492
BICDL1	-4.513	AC036108.4	3.55044
CCL3	5.81207	AC073610.3	3.67872
CCL4	5.75692	AC084876.1	-3.58783
CD247	-5.12918	AC090948.3	3.5097
CD27	-5.80257	AC099552.1	-3.4555
CD69	4.91985	AC103724.3	-3.4552
CD7	-7.93212	AC131159.2	-3.51349
CD81	8.44254	AC138904.1	-3.51569
CLDND1	5.65306	AC245140.1	-3.57279
CLIC3	4.40713	ACBD7	-3.65354
CTSW	-3.96238	ADORA2B	-3.44432
CXCR4	6.43526	AHRR	3.47315
CYBA	4.32868	AL117339.5	-3.5778
DENND3	5.1989	AL138885.3	-3.59859
DUSP1	4.97332	AL157912.1	-3.58857
DUSP10	5.1556	AL158211.2	3.45853
DUSP16	5.16373	AL365255.1	-3.69662
ENTPD1	5.12176	AL445488.1	-3.61296
FOS	5.25005	ALKBH6	3.96543
FOSB	5.39372	ANKRD53	-3.70254
FUS	-3.96409	ARHGEF4	3.46527
FXYD7	-4.9448	ARPIN	-3.68125
GLIPR1	5.51624	ATP6V1G2	-3.54794
GZMB	6.98984	BCAN	-3.72082
GZMH	4.15147	BRSK2	-3.55523
HD Bright A vs DP		C3orf14	3.47121
HERPUD1	4.06249	C9orf131	-3.47141
HOPX	-4.72364	CAPN7	4.32178
HOXA10	5.29273	CCR6	-3.60283
HOXA7	4.05807	CD8A	-3.6022
HOXA9	4.58493	CDKN2B-AS1	-3.46842
HSP90AB1	4.70554	COG5	3.44062
ICAM2	-3.95885	DLL3	-3.56578
IFI27L2	-5.02471	DM1-AS	-3.5532
IFNG-AS1	-5.05657	EHMT2-AS1	-3.51189
IL1R1	4.60019	F7	-3.46798
ITGAX	-9.99836	FBXO41	-3.47678
ITM2C	3.96713	FLG-AS1	-3.66017
JAML	8.88294	GPR19	-3.55612
JUNB	6.45436	GRID2IP	-3.50191
KIAA1551	3.94854	GSG1	-3.69929
KIT	4.07407	HORMAD2	3.68402
KLRB1	5.9127	KCNJ5	-3.72288
KLRD1	4.04066	KCNN4	-3.61581
LGALS3	4.7373	KIF5A	-3.51631
LINC00996	5.67829	KIR3DL2	-3.83641
LINC02446	-4.93511	KLHL4	-3.69907
MAFF	5.83471	KMO	-3.62953
MPZL2	5.36557	KRT2	3.4576
NR3C1	3.98323	LGALS1	-3.55725
PLAC8	-4.79171	LGR4	-3.68581
PLEKHG3	-4.61114	LINC00867	-3.56615
PLXDC2	5.20168	LINC01235	-3.66845
PMAIP1	5.41629	LINC01372	-3.69733
PPP1R15A	5.51949	LINC01936	-3.49658
PYHIN1	5.30841	MCPH1	4.30137
RGS1	7.3798	MPG	3.85548
RHOBTB3	4.06402	NCAM1	4.03136
RIPOR2	-5.37672	NYBC Bright A vs DP
RPL23	-4.08319	OSCAR	-3.65732
RYK	4.18478	PCGF2	-3.68174
S100A10	-4.60682	PDCD1LG2	-3.6145
SELL	-7.94253	PHLDA3	-3.73319
SIGLEC7	4.25864	PLA2G4B	-3.67265
SKAP2	4.01645	PLEKHG5	-3.65494
SMURF2	4.0698	PLXND1	3.95081
TCF7	-4.94668	PTPRC	-4.29964
TGFBR3	4.86712	RGMA	3.74434
TMSB10	-4.23848	RIC3	-3.93092
TNFAIP3	5.74097	SNPH	-3.62012
TPST2	-5.82678	ST8SIA6-AS1	-3.68009
TRDC	-4.95327	SUSD5	-3.72647
TSC22D3	5.45424	TCF7L1	-3.62433
VIM	8.09172	THRIL	-3.65428
ZEB2	4.93281	TNFRSF25	3.81358
ZFP36	5.87076	TRPA1	-3.74932
ZFP36L1	4.30304	ZBED8	-3.7351
ZNF600	-4.75268	ZNF571	-3.79652

## Sheet: Dim vs Adaptive Alignment
ADGRG3	13.5404	AC004585.1	-17.3789			CD2	-33.8241	CD2	-19.2025		Gene	Mean Score		Up in Dim	Up in Adaptive
CD2	-33.8241	CD2	-19.2025			CD3E	-22.7932	CD3E	-27.1261		KLRC2	-31.3815		SPON2	KLRC2
CD3E	-22.7932	CD3E	-27.1261			HLA-DRB1	-25.2945	HLA-DRB1	-21.52		RPS27	-27.0748			RPS27
FGFBP2	-22.2545	FGFBP2	31.9873			KLRC2	-40.5034	KLRC2	-22.2596		CD2	-26.5133			CD2
HLA-DRB1	-25.2945	HLA-DRB1	-21.52			LINC01871	-23.3147	LINC01871	-20.6441		CD3E	-24.9596			CD3E
KLRC2	-40.5034	KLRC2	-22.2596			RPS12	-18.685	RPS12	-19.2401		HLA-DRB1	-23.4073			HLA-DRB1
LINC01871	-23.3147	LINC01871	-20.6441			RPS19	-17.1084	RPS19	-21.04		LINC01871	-21.9794			LINC01871
RPS12	-18.685	RPS12	-19.2401			RPS2	-15.5371	RPS2	-17.5311		RPS19	-19.0742			RPS19
RPS19	-17.1084	RPS19	-21.04			RPS27	-30.1527	RPS27	-23.9968		RPS12	-18.9625			RPS12
RPS2	-15.5371	RPS2	-17.5311			SPON2	12.5582	SPON2	17.1461		RPS2	-16.5341			RPS2
RPS27	-30.1527	RPS27	-23.9968								SPON2	14.8522
SPON2	12.5582	SPON2	17.1461
AKR1C3	18.4971	AC004895.1	-16.8392
ALOX5AP	24.2537	AC006059.1	-16.7705
ANXA1	-12.9952	AC007349.2	-17.4361
ANXA2	-15.2403	AC010857.1	-17.2195
BEX4	18.4948	AC011444.2	-17.4663
BTG1	12.3646	AC022613.1	-17.4539
C1orf162	21.8357	AC073569.2	-18.263
CADM1	-13.5196	AC079209.2	-17.5155
CAPN2	-14.1205	AC090971.2	18.0303
CAST	-14.4493	AC091948.1	-16.9176
CCL3	26.4045	AC092535.4	-17.2375
CCL5	-40.5982	AC096734.1	17.7335
CD38	13.3933	AC104823.1	-16.7933
CD52	-43.7419	AC105339.3	-18.0773
CD69	22.3697	AC106053.1	-16.7967
CD7	18.0978	AC124242.1	-17.9377
CEBPD	26.5845	AC145343.1	-17.9378
CHST2	18.3662	AC244100.3	-16.9605
CLEC2D	-12.5059	ACE	-17.4909
CLIC3	19.0943	ADCY10	-18.2503
CRIP1	-24.5903	AL157895.1	-16.9739
CXCR4	14.6402	AL391863.1	17.3241
CXXC5	22.263	AP001830.1	-17.6842
DHRS3	12.8018	APOL4	-17.6197
DSTN	-13.2237	AXIN2	-17.7349
DUSP1	17.098	B2M	24.9253
EMP3	-13.3685	BFSP2-AS1	-16.9626
FCER1G	39.8514	BICC1	-18.1965
FHL3	12.6711	BTBD3	-18.1725
FKBP11	12.9206	CA8	-18.3795
FLNA	-16.0857	CARMIL1	-17.9684
FOS	15.957	CD247	17.4275
GNLY	-30.6249	CD3D	-17.9617
GZMH	-53.4796	CFAP52	-16.8363
HD Dim vs Adaptive		COL15A1	-16.8794
HLA-DPA1	-27.351	COL24A1	-18.3029
HLA-DPB1	-32.2716	CPNE2	17.54
HLA-DQA1	-12.5	CTDSPL	-17.3583
HLA-DQB1	-13.5588	CX3CR1	18.8097
HLA-DRA	-23.6468	DIO3OS	-16.8305
HLA-DRB5	-23.4254	ENPP6	-17.9571
IL2RB	13.3987	ESYT3	-18.2187
IL32	-30.6535	GLIS3	-16.9227
KLF2	-21.0867	GREM1	18.2429
KLRB1	46.5612	GZMK	-18.0549
KLRC1	19.0981	HLA-DOA	-16.891
KLRD1	13.6434	IL1R1	-18.0601
LAG3	-16.4387	IL7R	-27.4753
LGALS3	-15.217	KLHL34	-17.2291
MT-ND3	-13.7823	KRBOX1	-17.97
NFKBIA	16.8208	LAMP3	-17.517
OASL	-15.3194	LIF	-17.0632
PLAC8	13.297	LINC00226	-17.664
PPDPF	-12.5904	LINC00449	-17.4207
PTMA	15.1773	LINC02166	-18.1574
PTMS	-19.7169	MAL	-17.4512
RGS1	16.4041	MAMDC2-AS1	-18.059
RPL13A	-15.1071	MB21D2	-17.45
RPL18A	-12.8017	MMRN1	-17.682
RPL23A	-12.5079	MTCL1	-18.3301
RPL27A	-14.3773	MTRNR2L6	-17.77
RPL28	-14.6133	MYOM2	25.9979
RPL35	-13.0636	NKG7	24.4344
RPL36	-14.3668	NYBC Dim vs Adaptive
RPL38	-16.0638	PLA2G4A	-17.7219
RPL39	-12.9443	PRF1	17.0324
RPL41	-14.0439	PRKG1	-17.5048
RPS14	-13.886	PTGER1	-18.1476
RPS15A	-16.2433	PXDC1	-17.9721
RPS18	-15.9644	RBM11	-17.0712
RPS25	-13.0822	RPL13	-17.5741
RPS29	-28.1345	RPLP1	-19.461
RPS3	-20.766	RRAGD	-17.3672
S100A10	-12.5636	SCN9A	-17.5159
S100A4	-23.427	SH3BP4	-17.5571
S100A6	-28.4043	SLC22A4	-16.7987
SH3BGRL3	-19.6108	SLC4A10	-17.2909
SPART	13.9811	SLIT3	-17.6982
SRGN	22.1594	SOX8	-17.7559
TMIGD2	20.3168	ST6GALNAC3	-18.2975
TMSB10	-21.1346	TNFSF11	-18.3233
TNFAIP3	21.3907	TNR	-18.3214
TPRG1	-15.765	TNS4	-16.6081
TRBC1	-26.0936	TOX2	-16.9996
TRDC	-21.8278	TPT1	-21.6337
VIM	-18.3524	TSPAN18	-16.7282
ZBTB16	16.3501	XCL1	-17.8478
ZBTB38	-14.9783	ZNF462	-17.0668
ZSCAN18	13.2325	ZNF503	-18.2042

## Sheet: Ribosomal Protein Genes
Bright	Donor 1	p value	Score	Donor 2	p value	Score		Adaptive	Donor 1	p value	Score	Donor 2	p value	Score		Classical Dim	Donor 1	p value	Score	Donor 2	p value	Score
	RPLP1	0	45.1722	RPLP1	5.71888e-187	30.886			RPS29	2.31159e-119	24.1501	RPS27	6.79764e-132	25.4877			RPS27	1.46002e-138	-26.1664	RPLP1	5.18806e-137	-27.2627
	RPS18	0	45.1701	RPL13	4.72473e-156	27.9342			RPS27	2.78642e-117	23.8875	RPS19	2.82269e-62	17.0001			RPS18	1.42242e-129	-25.2139	RPL13	2.4031e-88	-21.1154
	RPL13	0	43.5272	RPS24	5.24086e-136	25.9139			RPS3	7.86211e-73	18.4921	RPS29	5.43085e-61	16.8163			RPS2	1.35406e-124	-24.6843	RPL10	3.38167e-70	-18.5341
	RPS2	5.607201e-316	41.8303	RPS23	3.09966e-126	24.8334			RPL38	3.44879e-41	13.6294	RPS12	2.39737e-46	14.519			RPS15A	3.14292e-108	-22.8838	RPS2	1.85609e-66	-18.0262
	RPS24	1.11965e-305	41.1021	RPS18	4.66388e-126	24.776			RPL27A	2.85745e-35	12.5405	RPS3	2.99549e-46	14.5136			RPL10A	1.76402e-104	-22.4252	RPS19	4.18478e-63	-17.5407
	RPS8	3.58153e-265	37.5095	RPS5	5.82967e-105	22.4074			RPS12	9.65491e-32	11.8436	RPS16	5.95176e-36	12.6732			RPS29	2.30827e-102	-22.1314	RPS23	2.09207e-62	-17.3746
	RPL10A	5.76275e-262	37.3448	RPL9	1.15328e-97	21.6013			RPS19	1.43303e-27	10.9909	RPL23A	1.82772e-31	11.7945			RPL28	4.59969e-99	-21.8325	RPL28	6.26143e-59	-16.8563
	RPS5	3.81875e-252	36.5175	RPS3A	1.20905e-95	21.3757			RPS27L	5.60623e-26	10.6535	RPL13A	4.40893e-31	11.7144			RPLP1	4.02387e-96	-21.3709	RPS12	6.31778e-55	-16.1675
	RPS23	9.36393e-248	36.2592	RPS2	9.07898e-94	21.1925			RPL23A	2.92767e-20	9.28612	RPL35A	7.92414e-30	11.4517			RPL13	3.09193e-93	-21.0531	RPS27	2.75794e-46	-14.7072
	RPL18	1.0247e-249	36.1501	RPL28	3.57601e-90	20.7149			RPLP1	1.70754e-24	-10.3024	RPL39	2.81577e-28	11.1282			RPS8	9.00536e-91	-20.8081	RPS24	1.77392e-42	-14.0295
	RPL28	6.99266e-246	35.9302	RPL8	1.33871e-88	20.4854						RPL30	4.87216e-28	11.0859			RPL37	6.22777e-89	-20.5162	RPS9	2.10433e-42	-14.0252
	RPSA	8.71204e-244	35.7157	RPSA	3.90335e-82	19.6735						RPL21	4.71175e-26	10.6528			RPS9	2.52538e-84	-19.9347	RPS18	9.12265e-38	-13.1437
	RPL37	2.45712e-227	34.9445	RPL10A	1.23959e-79	19.3411						RPL26	2.41664e-22	9.79726			RPL39	5.60561e-84	-19.9201	RPL8	4.47422e-36	-12.8492
	RPS28	5.13199e-225	34.5227	RPL37	8.32403e-79	19.2539						RPS15A	4.49497e-22	9.72518			RPS12	5.5355e-82	-19.694	RPS5	1.08859e-35	-12.7714
	RPL32	3.42301e-224	34.0864	RPS13	2.00438e-73	18.52						RPS18	6.30557e-22	9.69075			RPL36	2.5723e-74	-18.6887	RPSA	2.80456e-34	-12.4896
	RPL34	7.52073e-219	34.0785	RPL39	3.94579e-71	18.2215						RPL18A	2.27733e-20	9.3088			RPS19	2.10189e-72	-18.3945	RPL41	4.76025e-34	-12.4346
	RPL8	4.18363e-215	33.2951	RPL34	7.17918e-68	17.7946						RPL36	5.97816e-20	9.20388			RPL11	1.01723e-66	-17.6247	RPL39	8.05353e-34	-12.3861
	RPL39	1.54737e-207	33.1069	RPL10	1.46299e-66	17.6386						RPS14	3.88752e-19	8.99637			RPS4X	2.70075e-65	-17.412	RPL10A	9.50025e-34	-12.3848
	RPS4X	3.36989e-211	33.0237	RPL11	1.62036e-62	17.0118						RPS26	2.12746e-18	8.80453			RPL13A	2.42062e-65	-17.4116	RPLP0	2.71926e-33	-12.288
	RPS9	2.86907e-204	32.7923	RPL18	4.66739e-62	16.929						RPS2	5.1549e-18	8.69584			RPL41	2.37334e-65	-17.4035	RPL24	3.02876e-32	-12.0797
	RPL11	9.04035e-191	31.304	RPS8	6.2618e-62	16.9199						RPS27A	1.41559e-17	8.58315			RPL18A	5.00767e-63	-17.1077	RPS3A	6.30769e-30	-11.5806
	RPS15A	3.55548e-187	31.1587	RPL22	3.97361e-56	16.0469						RPL38	1.01281e-16	8.35123			RPSA	6.45334e-63	-17.069	RPS8	8.80513e-26	-10.6727
	RPL13A	1.04843e-183	30.6529	RPL32	8.46612e-55	15.8623						RPLP2	1.52562e-15	8.01511			RPS24	3.32341e-62	-16.9485	RPL13A	9.55154e-26	-10.6725
	RPL19	2.76166e-182	30.4817	RPS4X	1.34854e-54	15.8106						RPL35	1.70064e-15	7.99978			RPS28	1.06792e-61	-16.8671	RPL18	1.99103e-25	-10.5934
	RPLP0	7.2911e-179	30.444	RPL15	9.68155e-54	15.6851						RPS21	1.96079e-15	7.98157			RPL10	1.74923e-61	-16.8455	RPL11	9.72693e-25	-10.4264
	RPL9	1.39875e-176	29.8992	RPLP0	4.89949e-50	15.1014						RPL41	3.32806e-15	7.91714			RPL32	6.74654e-61	-16.7855	RPS15A	2.70893e-24	-10.3316
	RPS14	2.98566e-174	29.7194	RPL24	2.1492e-48	14.8372						RPS4X	7.74732e-15	7.8087			RPL34	1.46722e-60	-16.7052	RPL9	5.75807e-24	-10.2488
	RPL41	7.76647e-169	29.2974	RPS19	5.39669e-48	14.7538						RPL37	1.79814e-14	7.69826			RPS14	3.10353e-60	-16.6867	RPL7A	1.34135e-23	-10.1681
	RPS27	3.38337e-170	29.2647	RPS12	2.1648e-47	14.6717						RPS15	4.44033e-14	7.58098			RPS5	1.86082e-57	-16.2526	RPL15	1.90171e-23	-10.1255
	RPL10	7.8393e-161	28.6854	RPS9	3.67856e-47	14.6495						RPS25	6.10128e-13	7.22862			RPS3	4.16962e-57	-16.2046	RPS28	4.07229e-23	-10.0485
	RPL36	1.40859e-155	27.8201	RPS15A	2.49263e-46	14.5013						RPL7A	7.44385e-12	6.87384			RPLP0	6.66871e-57	-16.1516	RPS14	5.41357e-23	-10.0191
	RPS3A	7.6897e-149	27.3124	RPL13A	1.86907e-45	14.3403						RPL28	8.10193e-12	6.86045			RPL8	1.18429e-56	-16.1481	RPL19	1.85276e-22	-9.88857
	RPLP2	3.27166e-141	26.4849	RPL41	7.45605e-45	14.2583						RPS27L	1.84508e-11	6.74486			RPL35	1.01972e-55	-16.0122	RPL32	2.72815e-22	-9.84173
	RPS12	3.24264e-139	26.2642	RPL37A	4.64339e-43	13.9448						RPL27A	1.12172e-10	6.47263			RPL18	1.69321e-52	-15.4914	RPS21	3.82097e-22	-9.81831
	RPL7A	1.96299e-134	25.7479	RPL3	4.56556e-41	13.6026						RPS7	1.17358e-10	6.46385			RPL9	8.76512e-51	-15.2301	RPS29	6.39543e-21	-9.50268
	RPL29	5.0529e-132	25.506	RPLP2	1.12004e-40	13.512						RPL11	2.62307e-10	6.34012			RPS21	3.96005e-50	-15.13	RPS27A	2.25915e-20	-9.36813
	RPS19	4.77092e-121	24.2543	RPL19	8.84766e-40	13.3667						RPL31	5.05708e-10	6.23684			RPS23	1.18133e-48	-14.8703	RPS4X	2.4267e-20	-9.35953
	RPL35	4.95624e-121	24.2493	RPS28	2.84848e-39	13.2755						RPS28	9.1892e-10	6.14228			RPLP2	6.06342e-48	-14.7618	RPL34	4.70519e-20	-9.28001
	RPL15	1.78467e-116	23.7839	RPL12	5.09802e-34	12.3067						RPL19	1.58204e-09	6.0537			RPS25	7.70177e-46	-14.4237	RPL12	5.61281e-20	-9.26771
	RPL18A	3.7399e-116	23.7484	RPL35	4.62222e-33	12.0946											RPL7A	1.44938e-45	-14.3765	RPS16	2.25445e-19	-9.1146
	RPL22	3.42781e-108	22.8833	RPL29	2.72687e-32	11.9496											RPL30	1.67567e-45	-14.3573	RPL35	7.58881e-19	-8.97629
	RPS13	5.30546e-105	22.5298	RPL36	1.21676e-31	11.8151											RPL4	2.65284e-45	-14.3044	RPS13	2.55989e-18	-8.83036
	RPL27	1.88605e-104	22.4807	RPS14	3.20981e-31	11.7341											RPL19	1.2663e-44	-14.2068	RPL18A	6.82669e-18	-8.71531
	RPS6	4.55097e-103	22.2933	RPL23	4.21179e-31	11.7175											RPS15	1.80998e-43	-14.0149	RPL35A	3.23794e-17	-8.5225
	RPS21	4.68466e-100	21.9251	RPS29	9.24662e-30	11.4355											RPL38	2.35037e-42	-13.8309	RPL37	4.95704e-16	-8.19133
	RPL23	6.88777e-99	21.8472	RPL27	3.93178e-28	11.0936											RPL27	4.08153e-42	-13.7734	RPL30	1.04024e-15	-8.09873
	RPL30	5.97182e-95	21.3688	RPL7A	8.59078e-28	11.0215											RPS6	1.93819e-40	-13.4834	RPL5	7.56921e-15	-7.8447
	RPL4	7.30975e-93	21.1839	RPS21	3.48057e-27	10.8886											RPL3	2.18233e-39	-13.2862	RPL37A	2.75461e-14	-7.67532
	RPL5	1.48977e-93	21.1575	RPL5	2.58118e-26	10.7057											RPL12	5.86828e-39	-13.2094	RPL21	6.39254e-14	-7.56337
	RPS29	2.02106e-91	20.9582	RPS6	2.3356e-25	10.4911											RPS16	3.23114e-38	-13.0798	RPLP2	2.31698e-13	-7.38424
	RPL37A	8.44896e-91	20.7909	RPL30	1.04151e-24	10.3402											RPL24	3.50086e-37	-12.8929
	RPL24	5.09765e-87	20.3588	RPS27	2.07768e-23	10.0367											RPS10	5.54656e-37	-12.831
	RPL26	1.77399e-82	19.7625	RPS27A	5.01243e-22	9.71654											RPL35A	1.99232e-33	-12.1747
	RPS25	4.38205e-82	19.6848	RPS10	1.23596e-20	9.37681											RPL5	3.50772e-33	-12.1215
	RPL12	1.32566e-79	19.4429	RPL35A	2.43299e-20	9.302											RPS13	7.28305e-33	-12.0656
	RPS15	2.06653e-78	19.2593	RPS4Y1	3.40332e-20	9.26751											RPL23A	7.968e-33	-12.0549
	RPS16	2.79339e-78	19.2021														RPL27A	2.52737e-32	-11.9596
	RPS27A	1.0026e-76	19.0955														RPL26	3.39306e-31	-11.7313
	RPS10	1.55163e-71	18.416														RPL15	1.92115e-29	-11.3683
	RPL23A	3.66619e-70	18.1041														RPL36A	1.88982e-29	-11.3477
	RPS11	8.29507e-67	17.6346														RPL23	4.48356e-28	-11.0751
	RPL35A	1.81351e-64	17.3428														RPL22	6.8869e-27	-10.8217
	RPL3	3.94111e-60	16.738														RPS7	2.29817e-25	-10.4894
	RPL6	6.67617e-57	16.2062														RPL37A	5.58569e-25	-10.4004
	RPL14	8.68357e-57	16.1778														RPL29	1.00817e-24	-10.341
	RPS3	6.88733e-54	15.7506														RPL14	1.02516e-24	-10.3388
	RPL38	1.85953e-52	15.4931														RPL6	1.85717e-24	-10.283
	RPL7	3.59449e-49	14.9821														RPS27A	6.04318e-24	-10.1596
	RPS7	1.89316e-48	14.8807														RPS3A	7.92523e-22	-9.65886
	RPL21	2.23393e-44	14.1937														RPS11	1.79031e-21	-9.57863
	RPL31	1.25148e-42	13.8905														RPL31	2.72258e-17	-8.49935
	RPL27A	4.77102e-38	13.055														RPS6KA2	1.82223e-16	-8.25495
